# Supplementary material for: Comparative proteomics analysis in different stages of urothelial bladder cancer for identification of potential biomarkers: highlighted role for antioxidant activity
Source: Clin Proteomics. 2023 Jul 27;20:28. doi: 10.1186/s12014-023-09419-8 (PMC10373361; doi:10.1186/s12014-023-09419-8)
Supplement: Supplementary file 3 — Supplementary Table S3: Reactome topology pathways obtained from over-representation analysis [file 12014_2023_9419_MOESM3_ESM.xltx]

## Sheet: Pathway identifier- Reactome
Pathway identifier	Pathway name	#Entities found	#Entities total	#Interactors found	#Interactors total	Entities ratio	Entities pValue	Entities FDR	#Reactions found	#Reactions total	Reactions ratio	Species identifier	Species name	Submitted entities found	Mapped entities	Submitted entities hit interactor	Interacts with	Found reaction identifiers
R-HSA-9711123	Cellular response to chemical stress	7	274	3	887	0.017979	3.22e-05	0.017219	15	134	0.0094693	9606	Homo sapiens	PRDX2;PRDX1;GSTP1;PSME1;BLVRB;PRDX6	P32119;ENSG00000117450;Q06830;P30041;P30043;Q06323;P09211	PRDX1;HSPB1;PRDX2	P40763;P10599;Q9BYN0;P01106	R-HSA-9759189;R-HSA-3697882;R-HSA-9762096;R-HSA-9762097;R-HSA-3343700;R-HSA-189384;R-HSA-9760094;R-HSA-9759358;R-HSA-9709918;R-HSA-8932355;R-HSA-3341343;R-HSA-9759129;R-HSA-73646;R-HSA-5631885;R-HSA-9755306
R-HSA-3299685	Detoxification of Reactive Oxygen Species	4	68	1	194	0.00446194	7.25e-05	0.0193529	4	34	0.00240266	9606	Homo sapiens	PRDX2;GSTP1;PRDX1;PRDX6	P32119;Q06830;P30041;P09211	PRDX2	P10599	R-HSA-3697882;R-HSA-3343700;R-HSA-3341343;R-HSA-73646
R-HSA-9818027	NFE2L2 regulating anti-oxidant/detoxification enzymes	2	35	1	57	0.00229659	0.00265475	0.235573	5	24	0.00169599	9606	Homo sapiens	PRDX1	ENSG00000117450;Q06830	PRDX1	Q9BYN0	R-HSA-9759189;R-HSA-5631885;R-HSA-9760094;R-HSA-9759358;R-HSA-9759129
R-HSA-9759194	Nuclear events mediated by NFE2L2	3	110	2	364	0.00721785	0.00729876	0.235573	7	48	0.00339199	9606	Homo sapiens	PRDX1;PSME1	ENSG00000117450;Q06830;Q06323	PRDX1;HSPB1	Q9BYN0;P01106	R-HSA-9759189;R-HSA-9762096;R-HSA-9762097;R-HSA-5631885;R-HSA-9760094;R-HSA-9759358;R-HSA-9759129
R-HSA-6798695	Neutrophil degranulation	3	480	0	0	0.0314961	0.0084488	0.235573	3	10	0.000707	9606	Homo sapiens	GSTP1;PGAM1;PRDX6				R-HSA-6800434;R-HSA-6798751;R-HSA-6798748
R-HSA-2262752	Cellular responses to stress	8	1009	3	2818	0.0662073	0.00849538	0.235573	31	450	0.0317999	9606	Homo sapiens	PRDX2;PRDX1;GSTP1;PSME1;BLVRB;HSPB1;PRDX6	P32119;ENSG00000117450;Q06830;P30041;P30043;Q06323;P09211;ENSG00000106211	PRDX1;HSPB1;PRDX2	P40763;P01106;Q99683;P10599;Q02790;P49137;P27797;Q9BYN0	R-HSA-9759189;R-HSA-3228469;R-HSA-189384;R-HSA-9760094;R-HSA-9709918;R-HSA-3225851;R-HSA-8932355;R-HSA-5618073;R-HSA-5082369;R-HSA-9759129;R-HSA-3371518;R-HSA-3229152;R-HSA-3371554;R-HSA-4793819;R-HSA-5631885;R-HSA-5082384;R-HSA-3697882;R-HSA-9762096;R-HSA-9762097;R-HSA-3343700;R-HSA-9759358;R-HSA-3341343;R-HSA-73646;R-HSA-5618085;R-HSA-1791082;R-HSA-5618093;R-HSA-3371467;R-HSA-5082356;R-HSA-1234…
R-HSA-8953897	Cellular responses to stimuli	8	1027	3	2845	0.0673885	0.0091192	0.235573	31	481	0.0339905	9606	Homo sapiens	PRDX2;PRDX1;GSTP1;PSME1;BLVRB;HSPB1;PRDX6	P32119;ENSG00000117450;Q06830;P30041;P30043;Q06323;P09211;ENSG00000106211	PRDX1;HSPB1;PRDX2	P40763;P01106;Q99683;P10599;Q02790;P49137;P27797;Q9BYN0	R-HSA-9759189;R-HSA-3228469;R-HSA-189384;R-HSA-9760094;R-HSA-9709918;R-HSA-3225851;R-HSA-8932355;R-HSA-5618073;R-HSA-5082369;R-HSA-9759129;R-HSA-3371518;R-HSA-3229152;R-HSA-3371554;R-HSA-4793819;R-HSA-5631885;R-HSA-5082384;R-HSA-3697882;R-HSA-9762096;R-HSA-9762097;R-HSA-3343700;R-HSA-9759358;R-HSA-3341343;R-HSA-73646;R-HSA-5618085;R-HSA-1791082;R-HSA-5618093;R-HSA-3371467;R-HSA-5082356;R-HSA-1234…
R-HSA-2514853	Condensation of Prometaphase Chromosomes	1	15	0	0	0.000984	0.0132574	0.235573	4	4	0.000283	9606	Homo sapiens	CAPG				R-HSA-2514854;R-HSA-2529015;R-HSA-2520883;R-HSA-2529020
R-HSA-444473	Formyl peptide receptors bind formyl peptides and many other ligands	1	11	0	7	0.000722	0.0150124	0.235573	2	3	0.000212	9606	Homo sapiens	ANXA1				R-HSA-444476;R-HSA-391913
R-HSA-140342	Apoptosis induced DNA fragmentation	0	13	1	6	0.000853	0.0150124	0.235573	2	12	0.000848	9606	Homo sapiens			HSPB1	O00273	R-HSA-211207;R-HSA-211224
R-HSA-5628897	TP53 Regulates Metabolic Genes	2	126	2	98	0.00826772	0.0150885	0.235573	5	34	0.00240266	9606	Homo sapiens	PRDX2;PRDX1	P32119;Q06830	PRDX1;PRDX2	P10599;P60484	R-HSA-2321904;R-HSA-5631885;R-HSA-5631903;R-HSA-3341343;R-HSA-73646
R-HSA-2142700	Synthesis of Lipoxins (LX)	1	25	0	1	0.00164042	0.0228732	0.235573	1	8	0.000565	9606	Homo sapiens	HPGD				R-HSA-2161779
R-HSA-9755511	KEAP1-NFE2L2 pathway	3	146	2	588	0.00958005	0.0233118	0.235573	9	78	0.00551198	9606	Homo sapiens	PRDX1;PSME1	ENSG00000117450;Q06830;Q06323	PRDX1;HSPB1	Q9BYN0;P01106	R-HSA-9759189;R-HSA-9762096;R-HSA-9762097;R-HSA-5631885;R-HSA-9760094;R-HSA-9759358;R-HSA-8932355;R-HSA-9759129;R-HSA-9755306
R-HSA-1663150	The activation of arylsulfatases	0	17	1	15	0.00111549	0.0263478	0.235573	2	2	0.000141	9606	Homo sapiens			HSPB1	Q8NBJ7	R-HSA-1614362;R-HSA-1614336
R-HSA-5221030	TET1,2,3 and TDG demethylate DNA	0	13	1	22	0.000853	0.0306744	0.235573	2	5	0.000353	9606	Homo sapiens			HSPB1	Q13569	R-HSA-5220959;R-HSA-5221061
R-HSA-111452	Activation and oligomerization of BAK protein	0	2	1	37	0.000131	0.0324	0.235573	3	3	0.000212	9606	Homo sapiens			HSPB1	Q16611	R-HSA-168848;R-HSA-139895;R-HSA-114263
R-HSA-199920	CREB phosphorylation	0	9	1	30	0.000591	0.0324	0.235573	1	4	0.000283	9606	Homo sapiens			HSPB1	P49137	R-HSA-199917
R-HSA-168927	TICAM1, RIP1-mediated IKK complex recruitment	0	19	1	26	0.00124672	0.0349828	0.235573	1	3	0.000212	9606	Homo sapiens			ANXA1	Q13546	R-HSA-168930
R-HSA-1810476	RIP-mediated NFkB activation via ZBP1	0	19	1	26	0.00124672	0.0367011	0.235573	1	4	0.000283	9606	Homo sapiens			ANXA1	Q13546	R-HSA-1810457
R-HSA-110357	Displacement of DNA glycosylase by APEX1	0	10	1	32	0.000656	0.0367011	0.235573	1	8	0.000565	9606	Homo sapiens			HSPB1	Q13569	R-HSA-110350
R-HSA-3928663	EPHA-mediated growth cone collapse	0	33	1	11	0.00216535	0.0384164	0.235573	1	4	0.000283	9606	Homo sapiens			HSPB1	Q8N5V2	R-HSA-3928602
R-HSA-139910	Activation of BMF and translocation to mitochondria	0	5	1	41	0.000328	0.039273	0.235573	2	2	0.000141	9606	Homo sapiens			HSPB1	Q96LC9	R-HSA-139908;R-HSA-139909
R-HSA-937041	IKK complex recruitment mediated by RIP1	0	24	1	26	0.0015748	0.039273	0.235573	1	3	0.000212	9606	Homo sapiens			ANXA1	Q13546	R-HSA-168921
R-HSA-9018896	Biosynthesis of E-series 18(S)-resolvins	1	24	0	22	0.0015748	0.0401289	0.235573	1	9	0.000636	9606	Homo sapiens	HPGD				R-HSA-9023968
R-HSA-189483	Heme degradation	1	40	0	7	0.00262467	0.0401289	0.235573	1	22	0.00155466	9606	Homo sapiens	BLVRB				R-HSA-189384
R-HSA-6785807	Interleukin-4 and Interleukin-13 signaling	2	211	0	162	0.0138451	0.0402371	0.235573	1	47	0.00332132	9606	Homo sapiens	ANXA1				R-HSA-6785895
R-HSA-3371568	Attenuation phase	1	47	0	0	0.00308399	0.040984	0.235573	3	5	0.000353	9606	Homo sapiens	HSPB1				R-HSA-3371554;R-HSA-5082369;R-HSA-5082384
R-HSA-9018676	Biosynthesis of D-series resolvins	1	27	0	21	0.00177165	0.0418384	0.235573	1	11	0.000777	9606	Homo sapiens	HPGD				R-HSA-9024766
R-HSA-174430	Telomere C-strand synthesis initiation	0	19	1	38	0.00124672	0.0460997	0.235573	1	4	0.000283	9606	Homo sapiens			HSPB1	Q86WV5	R-HSA-9668831
R-HSA-1236978	Cross-presentation of soluble exogenous antigens (endosomes)	1	53	0	0	0.00347769	0.0460997	0.235573	1	6	0.000424	9606	Homo sapiens	PSME1				R-HSA-1236970
R-HSA-8943723	Regulation of PTEN mRNA translation	0	29	1	25	0.00190289	0.0460997	0.235573	1	24	0.00169599	9606	Homo sapiens			PRDX1	P60484	R-HSA-8944497
R-HSA-450408	AUF1 (hnRNP D0) binds and destabilizes mRNA	2	56	1	341	0.00367454	0.0464828	0.235573	3	4	0.000283	9606	Homo sapiens	PSME1;HSPB1	Q06323;P04792	HSPB1	P04792	R-HSA-450551;R-HSA-450580;R-HSA-450466
R-HSA-174113	SCF-beta-TrCP mediated degradation of Emi1	1	55	0	0	0.00360892	0.0477991	0.235573	1	3	0.000212	9606	Homo sapiens	PSME1				R-HSA-174203
R-HSA-9018679	Biosynthesis of EPA-derived SPMs	1	33	0	22	0.00216535	0.0477991	0.235573	1	17	0.00120133	9606	Homo sapiens	HPGD				R-HSA-9023968
R-HSA-350562	Regulation of ornithine decarboxylase (ODC)	1	51	0	10	0.00334646	0.0494957	0.235573	1	4	0.000283	9606	Homo sapiens	PSME1				R-HSA-353125
R-HSA-180585	Vif-mediated degradation of APOBEC3G	1	56	0	2	0.00367454	0.0494957	0.235573	1	4	0.000283	9606	Homo sapiens	PSME1				R-HSA-180603
R-HSA-3371571	HSF1-dependent transactivation	1	59	0	0	0.00387139	0.0511894	0.235573	4	8	0.000565	9606	Homo sapiens	HSPB1				R-HSA-3371554;R-HSA-5082356;R-HSA-5082369;R-HSA-5082384
R-HSA-2142691	Synthesis of Leukotrienes (LT) and Eoxins (EX)	0	52	1	7	0.00341207	0.0511894	0.235573	1	20	0.00141333	9606	Homo sapiens			HSPB1	P49137	R-HSA-429016
R-HSA-189451	Heme biosynthesis	0	46	1	14	0.00301837	0.0511894	0.235573	1	20	0.00141333	9606	Homo sapiens			PRDX6	Q7KZN9	R-HSA-2995334
R-HSA-5676934	Protein repair	0	19	1	43	0.00124672	0.0537246	0.235573	2	7	0.000495	9606	Homo sapiens			PRDX2	P10599	R-HSA-5676917;R-HSA-5676940
R-HSA-9686347	Microbial modulation of RIPK1-mediated regulated necrosis	0	10	1	56	0.000656	0.0537246	0.235573	1	9	0.000636	9606	Homo sapiens			ANXA1	Q13546	R-HSA-9687465
R-HSA-9693928	Defective RIPK1-mediated regulated necrosis	0	13	1	56	0.000853	0.0537246	0.235573	1	10	0.000707	9606	Homo sapiens			ANXA1	Q13546	R-HSA-9687465
R-HSA-9753281	Paracetamol ADME	1	63	0	0	0.00413386	0.0545682	0.235573	1	12	0.000848	9606	Homo sapiens	GSTP1				R-HSA-9753280
R-HSA-174084	Autodegradation of Cdh1 by Cdh1:APC/C	1	64	0	0	0.00419948	0.0554111	0.235573	1	2	0.000141	9606	Homo sapiens	PSME1				R-HSA-174058
R-HSA-5362768	Hh mutants are degraded by ERAD	1	61	0	3	0.00400263	0.0554111	0.235573	1	6	0.000424	9606	Homo sapiens	PSME1				R-HSA-5387392
R-HSA-380972	Energy dependent regulation of mTOR by LKB1-AMPK	0	36	1	33	0.00236221	0.0562533	0.235573	1	7	0.000495	9606	Homo sapiens			HSPB1	P35813	R-HSA-380949
R-HSA-5387390	Hh mutants abrogate ligand secretion	1	64	0	4	0.00419948	0.0587756	0.235573	1	7	0.000495	9606	Homo sapiens	PSME1				R-HSA-5387392
R-HSA-4641257	Degradation of AXIN	1	57	0	17	0.00374016	0.0612915	0.235573	2	8	0.000565	9606	Homo sapiens	PSME1				R-HSA-3640874;R-HSA-4641256
R-HSA-419037	NCAM1 interactions	0	44	1	28	0.00288714	0.0612915	0.235573	1	10	0.000707	9606	Homo sapiens			PRDX1	P04156	R-HSA-375154
R-HSA-5658442	Regulation of RAS by GAPs	1	71	0	3	0.00465879	0.0621287	0.235573	1	5	0.000353	9606	Homo sapiens	PSME1				R-HSA-5658430
R-HSA-174154	APC/C:Cdc20 mediated degradation of Securin	1	68	0	5	0.00446194	0.0629653	0.235573	1	3	0.000212	9606	Homo sapiens	PSME1				R-HSA-174202
R-HSA-211733	Regulation of activated PAK-2p34 by proteasome mediated degradation	1	50	0	25	0.00328084	0.0638011	0.235573	1	2	0.000141	9606	Homo sapiens	PSME1				R-HSA-211715
R-HSA-933543	NF-kB activation through FADD/RIP-1 pathway mediated by caspase-8 and -10	0	14	1	67	0.000919	0.0654705	0.235573	1	5	0.000353	9606	Homo sapiens			ANXA1	Q13546	R-HSA-168934
R-HSA-110328	Recognition and association of DNA glycosylase with site containing an affected pyrimidine	0	42	1	34	0.00275591	0.0654705	0.235573	3	21	0.00148399	9606	Homo sapiens			HSPB1	Q13569	R-HSA-110210;R-HSA-110159;R-HSA-110158
R-HSA-156590	Glutathione conjugation	1	68	0	8	0.00446194	0.0654705	0.235573	1	14	0.000989	9606	Homo sapiens	GSTP1				R-HSA-176054
R-HSA-2162123	Synthesis of Prostaglandins (PG) and Thromboxanes (TX)	1	58	0	18	0.00380577	0.0654705	0.235573	1	33	0.00233199	9606	Homo sapiens	HPGD				R-HSA-2161662
R-HSA-68949	Orc1 removal from chromatin	1	73	0	10	0.00479003	0.0663042	0.235573	1	4	0.000283	9606	Homo sapiens	PSME1				R-HSA-68948
R-HSA-69017	CDK-mediated phosphorylation and removal of Cdc6	1	75	0	5	0.00492126	0.068801	0.235573	1	4	0.000283	9606	Homo sapiens	PSME1				R-HSA-69016
R-HSA-9670615	Defective Inhibition of DNA Recombination at Telomere Due to ATRX Mutations	0	2	2	81	0.000131	0.070462	0.235573	1	1	7.07e-05	9606	Homo sapiens			HSPB1;HSPB1	Q9UER7	R-HSA-9670619
R-HSA-70263	Gluconeogenesis	1	66	0	16	0.00433071	0.070462	0.235573	1	26	0.00183733	9606	Homo sapiens	PGAM1				R-HSA-71445
R-HSA-9670621	Defective Inhibition of DNA Recombination at Telomere	0	2	2	85	0.000131	0.0729482	0.235573	1	2	0.000141	9606	Homo sapiens			HSPB1;HSPB1	Q9UER7	R-HSA-9670619
R-HSA-9673013	Diseases of Telomere Maintenance	0	2	2	85	0.000131	0.0729482	0.235573	1	2	0.000141	9606	Homo sapiens			HSPB1;HSPB1	Q9UER7	R-HSA-9670619
R-HSA-9006821	Alternative Lengthening of Telomeres (ALT)	0	2	2	85	0.000131	0.0729482	0.235573	1	2	0.000141	9606	Homo sapiens			HSPB1;HSPB1	Q9UER7	R-HSA-9670619
R-HSA-73928	Depyrimidination	0	51	1	34	0.00334646	0.0729482	0.235573	3	41	0.00289732	9606	Homo sapiens			HSPB1	Q13569	R-HSA-110210;R-HSA-110159;R-HSA-110158
R-HSA-169911	Regulation of Apoptosis	1	54	0	33	0.00354331	0.0737756	0.235573	1	5	0.000353	9606	Homo sapiens	PSME1				R-HSA-211715
R-HSA-198745	Signalling to STAT3	0	5	1	84	0.000328	0.0754281	0.235573	1	1	7.07e-05	9606	Homo sapiens			PRDX2	P40763	R-HSA-198732
R-HSA-8875791	MET activates STAT3	0	5	1	84	0.000328	0.0754281	0.235573	3	4	0.000283	9606	Homo sapiens			PRDX2	P40763	R-HSA-2730595;R-HSA-8875817;R-HSA-8875816
R-HSA-349425	Autodegradation of the E3 ubiquitin ligase COP1	1	54	0	35	0.00354331	0.0754281	0.235573	1	5	0.000353	9606	Homo sapiens	PSME1				R-HSA-264458
R-HSA-69613	p53-Independent G1/S DNA damage checkpoint	1	54	0	41	0.00354331	0.0795473	0.235573	1	4	0.000283	9606	Homo sapiens	PSME1				R-HSA-69600
R-HSA-69601	Ubiquitin Mediated Degradation of Phosphorylated Cdc25A	1	54	0	41	0.00354331	0.0795473	0.235573	1	4	0.000283	9606	Homo sapiens	PSME1				R-HSA-69600
R-HSA-69610	p53-Independent DNA Damage Response	1	54	0	41	0.00354331	0.0795473	0.235573	1	4	0.000283	9606	Homo sapiens	PSME1				R-HSA-69600
R-HSA-189445	Metabolism of porphyrins	1	76	1	18	0.00498688	0.0795473	0.235573	2	42	0.00296799	9606	Homo sapiens	BLVRB	P30043	PRDX6	Q7KZN9	R-HSA-189384;R-HSA-2995334
R-HSA-1606322	ZBP1(DAI) mediated induction of type I IFNs	0	23	1	78	0.00150919	0.0811901	0.235573	1	11	0.000777	9606	Homo sapiens			ANXA1	Q13546	R-HSA-1810457
R-HSA-5602636	IKBKB deficiency causes SCID	0	3	1	96	0.000197	0.0820104	0.235573	1	1	7.07e-05	9606	Homo sapiens			ANXA1	Q9Y6K9	R-HSA-5228840
R-HSA-3371511	HSF1 activation	1	43	0	57	0.00282152	0.0820104	0.235573	1	7	0.000495	9606	Homo sapiens	HSPB1				R-HSA-4793819
R-HSA-73929	Base-Excision Repair, AP Site Formation	0	63	1	36	0.00413386	0.0844673	0.235573	3	64	0.00452265	9606	Homo sapiens			HSPB1	Q13569	R-HSA-110210;R-HSA-110159;R-HSA-110158
R-HSA-9762114	GSK3B and BTRC:CUL1-mediated-degradation of NFE2L2	1	54	0	46	0.00354331	0.0852849	0.235573	1	4	0.000283	9606	Homo sapiens	PSME1				R-HSA-9762096
R-HSA-114452	Activation of BH3-only proteins	0	36	1	76	0.00236221	0.0852849	0.235573	2	19	0.00134266	9606	Homo sapiens			HSPB1	Q96LC9	R-HSA-139908;R-HSA-139909
R-HSA-8948747	Regulation of PTEN localization	0	10	1	97	0.000656	0.0885482	0.235573	4	4	0.000283	9606	Homo sapiens			PRDX1	P60484	R-HSA-6807126;R-HSA-6807106;R-HSA-6807105;R-HSA-6807118
R-HSA-174184	Cdc20:Phospho-APC/C mediated degradation of Cyclin A	1	73	0	33	0.00479003	0.0893623	0.235573	1	3	0.000212	9606	Homo sapiens	PSME1				R-HSA-174255
R-HSA-446343	Localization of the PINCH-ILK-PARVIN complex to focal adhesions	0	4	1	105	0.000262	0.0901757	0.235573	1	2	0.000141	9606	Homo sapiens			HSPB1	Q13418	R-HSA-432897
R-HSA-70268	Pyruvate metabolism	0	57	1	53	0.00374016	0.0909885	0.235573	1	15	0.00106	9606	Homo sapiens			PRDX6	P21796	R-HSA-9012374
R-HSA-6803529	FGFR2 alternative splicing	0	28	1	84	0.00183727	0.0918005	0.235573	1	4	0.000283	9606	Homo sapiens			HSPB1	Q6NXG1	R-HSA-6803527
R-HSA-4608870	Asymmetric localization of PCP proteins	1	66	0	43	0.00433071	0.0926118	0.235573	1	7	0.000495	9606	Homo sapiens	PSME1				R-HSA-4608855
R-HSA-70171	Glycolysis	1	110	0	4	0.00721785	0.0942325	0.235573	1	24	0.00169599	9606	Homo sapiens	PGAM1				R-HSA-71654
R-HSA-9018677	Biosynthesis of DHA-derived SPMs	1	89	0	22	0.0058399	0.0942325	0.235573	1	58	0.00409865	9606	Homo sapiens	HPGD				R-HSA-9024766
R-HSA-1169091	Activation of NF-kappaB in B cells	1	72	0	47	0.00472441	0.0950417	0.235573	1	10	0.000707	9606	Homo sapiens	PSME1				R-HSA-1168640
R-HSA-179419	APC:Cdc20 mediated degradation of cell cycle proteins prior to satisfation of the cell cycle checkpoint	1	74	0	44	0.00485564	0.0966582	0.235573	1	6	0.000424	9606	Homo sapiens	PSME1				R-HSA-174255
R-HSA-1234176	Oxygen-dependent proline hydroxylation of Hypoxia-inducible Factor Alpha	1	72	0	52	0.00472441	0.0974655	0.235573	1	12	0.000848	9606	Homo sapiens	PSME1				R-HSA-1234159
R-HSA-5676590	NIK-->noncanonical NF-kB signaling	1	61	0	61	0.00400263	0.0990779	0.235573	1	9	0.000636	9606	Homo sapiens	PSME1				R-HSA-5607731
R-HSA-75815	Ubiquitin-dependent degradation of Cyclin D	1	54	0	65	0.00354331	0.099883	0.235573	1	5	0.000353	9606	Homo sapiens	PSME1				R-HSA-75825
R-HSA-176409	APC/C:Cdc20 mediated degradation of mitotic proteins	1	76	0	49	0.00498688	0.101491	0.235573	2	13	0.000919	9606	Homo sapiens	PSME1				R-HSA-174202;R-HSA-174255
R-HSA-163841	Gamma carboxylation, hypusine formation and arylsulfatase activation	0	74	1	50	0.00485564	0.102294	0.235573	2	40	0.00282665	9606	Homo sapiens			HSPB1	Q8NBJ7	R-HSA-1614362;R-HSA-1614336
R-HSA-5607761	Dectin-1 mediated noncanonical NF-kB signaling	1	66	0	61	0.00433071	0.103097	0.235573	1	9	0.000636	9606	Homo sapiens	PSME1				R-HSA-5607731
R-HSA-1362277	Transcription of E2F targets under negative control by DREAM complex	0	25	2	106	0.00164042	0.107099	0.235573	1	12	0.000848	9606	Homo sapiens			PRDX6;PGAM1	P12004	R-HSA-8961665
R-HSA-9682706	Replication of the SARS-CoV-1 genome	0	17	1	113	0.00111549	0.107897	0.235573	1	21	0.00148399	9606	Homo sapiens			HSPB1	Q8TBF4	R-HSA-9682009
R-HSA-499943	Interconversion of nucleotide di- and triphosphates	0	80	1	49	0.00524934	0.108695	0.235573	3	33	0.00233199	9606	Homo sapiens			PRDX2	P10599	R-HSA-111751;R-HSA-111804;R-HSA-73646
R-HSA-174417	Telomere C-strand (Lagging Strand) Synthesis	0	49	1	97	0.00321522	0.108695	0.235573	1	18	0.00127199	9606	Homo sapiens			HSPB1	Q86WV5	R-HSA-9668831
R-HSA-8849474	PTK6 Activates STAT3	0	7	1	126	0.000459	0.110288	0.235573	3	9	0.000636	9606	Homo sapiens			PRDX2	P40763	R-HSA-8848087;R-HSA-2730595;R-HSA-8848124
R-HSA-5610780	Degradation of GLI1 by the proteasome	1	62	0	71	0.00406824	0.111084	0.235573	2	6	0.000424	9606	Homo sapiens	PSME1				R-HSA-5610758;R-HSA-5610760
R-HSA-3371497	HSP90 chaperone cycle for steroid hormone receptors (SHR) in the presence of ligand	0	76	1	60	0.00498688	0.111084	0.235573	3	22	0.00155466	9606	Homo sapiens			HSPB1	Q02790	R-HSA-5618085;R-HSA-5618093;R-HSA-5618073
R-HSA-9758274	Regulation of NF-kappa B signaling	0	20	1	119	0.00131234	0.111084	0.235573	1	11	0.000777	9606	Homo sapiens			ANXA1	Q9Y6K9	R-HSA-9757954
R-HSA-9694686	Replication of the SARS-CoV-2 genome	0	22	1	111	0.00144357	0.111084	0.235573	1	22	0.00155466	9606	Homo sapiens			HSPB1	Q8TBF4	R-HSA-9694677
R-HSA-168316	Assembly of Viral Components at the Budding Site	0	7	1	129	0.000459	0.112673	0.235573	1	17	0.00120133	9606	Homo sapiens			HSPB1	P27797	R-HSA-169921
R-HSA-69052	Switching of origins to a post-replicative state	1	94	0	57	0.00616798	0.113467	0.235573	2	10	0.000707	9606	Homo sapiens	PSME1				R-HSA-68948;R-HSA-69016
R-HSA-351202	Metabolism of polyamines	1	80	0	63	0.00524934	0.113467	0.235573	1	17	0.00120133	9606	Homo sapiens	PSME1				R-HSA-353125
R-HSA-9694682	SARS-CoV-2 Genome Replication and Transcription	0	25	1	113	0.00164042	0.11426	0.235573	1	28	0.00197866	9606	Homo sapiens			HSPB1	Q8TBF4	R-HSA-9694677
R-HSA-73933	Resolution of Abasic Sites (AP sites)	0	48	1	91	0.00314961	0.115052	0.235573	1	43	0.00303865	9606	Homo sapiens			HSPB1	Q13569	R-HSA-110350
R-HSA-877312	Regulation of IFNG signaling	0	16	1	124	0.00104987	0.116634	0.235573	1	4	0.000283	9606	Homo sapiens			HSPB1	O75925	R-HSA-877281
R-HSA-1168372	Downstream signaling events of B Cell Receptor (BCR)	1	91	0	56	0.00597113	0.116634	0.235573	1	15	0.00106	9606	Homo sapiens	PSME1				R-HSA-1168640
R-HSA-445355	Smooth Muscle Contraction	1	61	0	80	0.00400263	0.116634	0.235573	1	16	0.00113066	9606	Homo sapiens	ANXA1				R-HSA-5263628
R-HSA-1660499	Synthesis of PIPs at the plasma membrane	0	69	1	74	0.00452756	0.116634	0.235573	2	33	0.00233199	9606	Homo sapiens			PRDX1	P60484	R-HSA-199456;R-HSA-1676149
R-HSA-1660662	Glycosphingolipid metabolism	0	86	1	57	0.00564305	0.117425	0.235573	2	32	0.00226132	9606	Homo sapiens			HSPB1	Q8NBJ7	R-HSA-1614362;R-HSA-1614336
R-HSA-187577	SCF(Skp2)-mediated degradation of p27/p21	1	62	0	87	0.00406824	0.118214	0.235573	1	7	0.000495	9606	Homo sapiens	PSME1				R-HSA-187574
R-HSA-5358346	Hedgehog ligand biogenesis	1	72	0	70	0.00472441	0.119003	0.235573	1	15	0.00106	9606	Homo sapiens	PSME1				R-HSA-5362448
R-HSA-2586552	Signaling by Leptin	0	13	1	131	0.000853	0.119791	0.235573	3	19	0.00134266	9606	Homo sapiens			PRDX2	P40763	R-HSA-2671868;R-HSA-2671839;R-HSA-2730595
R-HSA-8985947	Interleukin-9 signaling	0	11	1	138	0.000722	0.122152	0.235573	1	13	0.000919	9606	Homo sapiens			PRDX2	P40763	R-HSA-8985966
R-HSA-9670095	Inhibition of DNA recombination at telomere	0	48	2	106	0.00314961	0.123723	0.235573	1	4	0.000283	9606	Homo sapiens			HSPB1;HSPB1	Q9UER7	R-HSA-9007926
R-HSA-5205685	PINK1-PRKN Mediated Mitophagy	0	22	1	136	0.00144357	0.124507	0.235573	2	8	0.000565	9606	Homo sapiens			PRDX6	P21796	R-HSA-5205673;R-HSA-5205682
R-HSA-168268	Virus Assembly and Release	0	20	1	135	0.00131234	0.124507	0.235573	1	21	0.00148399	9606	Homo sapiens			HSPB1	P27797	R-HSA-169921
R-HSA-174178	APC/C:Cdh1 mediated degradation of Cdc20 and other APC/C:Cdh1 targeted proteins in late mitosis/early G1	1	74	0	80	0.00485564	0.126856	0.235573	2	6	0.000424	9606	Homo sapiens	PSME1				R-HSA-174105;R-HSA-188191
R-HSA-9679514	SARS-CoV-1 Genome Replication and Transcription	0	18	1	137	0.0011811	0.126856	0.235573	1	26	0.00183733	9606	Homo sapiens			HSPB1	Q8TBF4	R-HSA-9682009
R-HSA-5687128	MAPK6/MAPK4 signaling	2	106	1	617	0.00695538	0.127347	0.235573	4	40	0.00282665	9606	Homo sapiens	PSME1;HSPB1	Q06323;P04792	HSPB1	P01106;P04792	R-HSA-5687121;R-HSA-5687083;R-HSA-5687112;R-HSA-5687113
R-HSA-8866652	Synthesis of active ubiquitin: roles of E1 and E2 enzymes	0	33	1	121	0.00216535	0.127637	0.235573	1	16	0.00113066	9606	Homo sapiens			HSPB1	P62979	R-HSA-8853503
R-HSA-9604323	Negative regulation of NOTCH4 signaling	1	57	1	99	0.00374016	0.128418	0.235573	2	6	0.000424	9606	Homo sapiens	PSME1	Q06323	HSPB1	P31749	R-HSA-9604642;R-HSA-9604328
R-HSA-4641258	Degradation of DVL	1	57	0	104	0.00374016	0.129198	0.235573	2	7	0.000495	9606	Homo sapiens	PSME1				R-HSA-1504193;R-HSA-4641260
R-HSA-6803205	TP53 regulates transcription of several additional cell death genes whose specific roles in p53-dependent apoptosis remain uncertain	0	28	1	133	0.00183727	0.129978	0.235573	1	19	0.00134266	9606	Homo sapiens			HSPB1	Q96FX8	R-HSA-6800816
R-HSA-70326	Glucose metabolism	1	141	0	20	0.00925197	0.131535	0.235573	2	50	0.00353332	9606	Homo sapiens	PGAM1				R-HSA-71445;R-HSA-71654
R-HSA-71406	Pyruvate metabolism and Citric Acid (TCA) cycle	0	100	1	64	0.00656168	0.132313	0.235573	1	36	0.00254399	9606	Homo sapiens			PRDX6	P21796	R-HSA-9012374
R-HSA-445989	TAK1-dependent IKK and NF-kappa-B activation	0	55	1	119	0.00360892	0.133866	0.235573	2	17	0.00120133	9606	Homo sapiens			ANXA1	Q9Y6K9	R-HSA-5609665;R-HSA-9757954
R-HSA-8984722	Interleukin-35 Signalling	0	16	1	154	0.00104987	0.136964	0.235573	2	26	0.00183733	9606	Homo sapiens			PRDX2	P40763	R-HSA-8984021;R-HSA-8984023
R-HSA-9020933	Interleukin-23 signaling	0	11	1	160	0.000722	0.137737	0.235573	3	12	0.000848	9606	Homo sapiens			PRDX2	P40763	R-HSA-8950780;R-HSA-8952823;R-HSA-8950583
R-HSA-8849469	PTK6 Regulates RTKs and Their Effectors AKT1 and DOK1	0	11	1	157	0.000722	0.137737	0.235573	1	8	0.000565	9606	Homo sapiens			HSPB1	P31749	R-HSA-8848751
R-HSA-450513	Tristetraprolin (TTP, ZFP36) binds and destabilizes mRNA	0	19	1	155	0.00124672	0.140822	0.235573	1	4	0.000283	9606	Homo sapiens			HSPB1	P49137	R-HSA-450463
R-HSA-6783310	Fanconi Anemia Pathway	0	53	1	131	0.00347769	0.141592	0.235573	1	15	0.00106	9606	Homo sapiens			HSPB1	O15287	R-HSA-6785126
R-HSA-8951430	RUNX3 regulates WNT signaling	0	10	1	168	0.000656	0.143897	0.235573	1	5	0.000353	9606	Homo sapiens			HSPB1	P01106	R-HSA-4411357
R-HSA-6783783	Interleukin-10 signaling	0	86	1	93	0.00564305	0.144664	0.235573	3	15	0.00106	9606	Homo sapiens			PRDX2	P40763	R-HSA-6784791;R-HSA-6784323;R-HSA-6784765
R-HSA-69541	Stabilization of p53	1	59	0	125	0.00387139	0.146196	0.235573	1	15	0.00106	9606	Homo sapiens	PSME1				R-HSA-264458
R-HSA-5610783	Degradation of GLI2 by the proteasome	1	62	0	118	0.00406824	0.146962	0.235573	1	5	0.000353	9606	Homo sapiens	PSME1				R-HSA-5610757
R-HSA-1266695	Interleukin-7 signaling	0	31	1	154	0.00203412	0.147726	0.235573	2	26	0.00183733	9606	Homo sapiens			PRDX2	P40763	R-HSA-8983077;R-HSA-8983078
R-HSA-5610785	GLI3 is processed to GLI3R by the proteasome	1	62	0	121	0.00406824	0.14849	0.235573	1	5	0.000353	9606	Homo sapiens	PSME1				R-HSA-5610754
R-HSA-9020956	Interleukin-27 signaling	0	13	1	171	0.000853	0.14849	0.235573	3	20	0.00141333	9606	Homo sapiens			PRDX2	P40763	R-HSA-8950441;R-HSA-8950782;R-HSA-8950518
R-HSA-5205647	Mitophagy	0	31	1	162	0.00203412	0.149253	0.235573	2	15	0.00106	9606	Homo sapiens			PRDX6	P21796	R-HSA-5205673;R-HSA-5205682
R-HSA-69205	G1/S-Specific Transcription	0	43	2	144	0.00282152	0.150016	0.235573	1	28	0.00197866	9606	Homo sapiens			PRDX6;PGAM1	P12004	R-HSA-8961665
R-HSA-9018678	Biosynthesis of specialized proresolving mediators (SPMs)	1	159	0	23	0.0104331	0.150016	0.235573	3	124	0.00876263	9606	Homo sapiens	HPGD				R-HSA-2161779;R-HSA-9024766;R-HSA-9023968
R-HSA-9675126	Diseases of mitotic cell cycle	0	38	2	162	0.00249344	0.153818	0.235573	1	5	0.000353	9606	Homo sapiens			HSPB1;HSPB1	Q9UER7	R-HSA-9670619
R-HSA-2892247	POU5F1 (OCT4), SOX2, NANOG activate genes related to proliferation	0	21	1	172	0.00137795	0.155335	0.235573	1	16	0.00113066	9606	Homo sapiens			PRDX2	P40763	R-HSA-452515
R-HSA-5602358	Diseases associated with the TLR signaling cascade	0	42	1	163	0.00275591	0.157605	0.235573	1	15	0.00106	9606	Homo sapiens			ANXA1	Q9Y6K9	R-HSA-5228840
R-HSA-5260271	Diseases of Immune System	0	42	1	163	0.00275591	0.157605	0.235573	1	15	0.00106	9606	Homo sapiens			ANXA1	Q9Y6K9	R-HSA-5228840
R-HSA-4411364	Binding of TCF/LEF:CTNNB1 to target gene promoters	0	10	1	184	0.000656	0.15836	0.235573	1	4	0.000283	9606	Homo sapiens			HSPB1	P01106	R-HSA-4411357
R-HSA-9617629	Regulation of FOXO transcriptional activity by acetylation	0	16	1	186	0.00104987	0.15836	0.235573	1	9	0.000636	9606	Homo sapiens			PRDX2	P10599	R-HSA-9617735
R-HSA-8863795	Downregulation of ERBB2 signaling	0	36	1	161	0.00236221	0.15836	0.235573	1	14	0.000989	9606	Homo sapiens			HSPB1	Q9UNE7	R-HSA-1918092
R-HSA-176814	Activation of APC/C and APC/C:Cdc20 mediated degradation of mitotic proteins	1	77	0	123	0.00505249	0.159115	0.235573	2	15	0.00106	9606	Homo sapiens	PSME1				R-HSA-174202;R-HSA-174255
R-HSA-8854050	FBXL7 down-regulates AURKA during mitotic entry and in early mitosis	1	55	0	146	0.00360892	0.161375	0.235573	2	6	0.000424	9606	Homo sapiens	PSME1				R-HSA-8854071;R-HSA-8854044
R-HSA-2142753	Arachidonic acid metabolism	1	168	1	30	0.0110236	0.161375	0.235573	2	79	0.00558264	9606	Homo sapiens	HPGD	P15428	HSPB1	P49137	R-HSA-2161662;R-HSA-429016
R-HSA-1368108	BMAL1:CLOCK,NPAS2 activates circadian gene expression	0	43	1	160	0.00282152	0.162128	0.235573	1	20	0.00141333	9606	Homo sapiens			HSPB1	Q9UIH9	R-HSA-8878679
R-HSA-69481	G2/M Checkpoints	1	153	0	62	0.0100394	0.162128	0.235573	1	24	0.00169599	9606	Homo sapiens	PSME1				R-HSA-8852354
R-HSA-73884	Base Excision Repair	0	100	1	100	0.00656168	0.162128	0.235573	4	107	0.0075613	9606	Homo sapiens			HSPB1	Q13569	R-HSA-110210;R-HSA-110159;R-HSA-110350;R-HSA-110158
R-HSA-450531	Regulation of mRNA stability by proteins that bind AU-rich elements	2	93	1	744	0.00610236	0.16391	0.235573	8	26	0.00183733	9606	Homo sapiens	PSME1;HSPB1	Q06323;P04792	HSPB1	P31749;P49137;P04792;P63104	R-HSA-450551;R-HSA-450580;R-HSA-450466;R-HSA-450499;R-HSA-450463;R-HSA-450620;R-HSA-450474;R-HSA-450490
R-HSA-5689603	UCH proteinases	1	98	0	155	0.00643045	0.16513	0.235573	2	11	0.000777	9606	Homo sapiens	PSME1				R-HSA-5665854;R-HSA-5665871
R-HSA-68886	M Phase	2	416	0	457	0.0272966	0.166122	0.235573	5	91	0.00643064	9606	Homo sapiens	PSME1;CAPG				R-HSA-2514854;R-HSA-2529015;R-HSA-2520883;R-HSA-174202;R-HSA-2529020
R-HSA-8941858	Regulation of RUNX3 expression and activity	1	57	0	151	0.00374016	0.167375	0.235573	1	9	0.000636	9606	Homo sapiens	PSME1				R-HSA-8952408
R-HSA-1660661	Sphingolipid de novo biosynthesis	0	80	1	130	0.00524934	0.167375	0.235573	1	33	0.00233199	9606	Homo sapiens			HSPB1	Q06136	R-HSA-428123
R-HSA-350054	Notch-HLH transcription pathway	0	28	1	185	0.00183727	0.168122	0.235573	2	2	0.000141	9606	Homo sapiens			HSPB1	Q13573	R-HSA-212356;R-HSA-350058
R-HSA-8866911	TFAP2 (AP-2) family regulates transcription of cell cycle factors	0	6	1	200	0.000394	0.168122	0.235573	1	4	0.000283	9606	Homo sapiens			HSPB1	P01106	R-HSA-8865265
R-HSA-69239	Synthesis of DNA	1	132	0	97	0.00866142	0.168122	0.235573	2	27	0.00190799	9606	Homo sapiens	PSME1				R-HSA-68948;R-HSA-69016
R-HSA-176408	Regulation of APC/C activators between G1/S and early anaphase	1	83	0	140	0.00544619	0.168122	0.235573	1	14	0.000989	9606	Homo sapiens	PSME1				R-HSA-174203
R-HSA-379726	Mitochondrial tRNA aminoacylation	0	47	1	160	0.00308399	0.168868	0.235573	1	21	0.00148399	9606	Homo sapiens			HSPB1	P47897	R-HSA-380241
R-HSA-6811558	PI5P, PP2A and IER3 Regulate PI3K/AKT Signaling	0	129	1	85	0.00846457	0.169614	0.235573	1	7	0.000495	9606	Homo sapiens			HSPB1	P31749	R-HSA-6811504
R-HSA-2467813	Separation of Sister Chromatids	1	195	0	27	0.0127953	0.170359	0.235573	1	8	0.000565	9606	Homo sapiens	PSME1				R-HSA-174202
R-HSA-168638	NOD1/2 Signaling Pathway	0	41	1	183	0.00269029	0.170359	0.235573	1	18	0.00127199	9606	Homo sapiens			ANXA1	Q9Y6K9	R-HSA-622415
R-HSA-68867	Assembly of the pre-replicative complex	1	114	0	115	0.00748032	0.171104	0.235573	1	23	0.00162533	9606	Homo sapiens	PSME1				R-HSA-68825
R-HSA-446353	Cell-extracellular matrix interactions	0	19	1	201	0.00124672	0.171848	0.235573	2	10	0.000707	9606	Homo sapiens			HSPB1	Q13418	R-HSA-446391;R-HSA-432897
R-HSA-8854691	Interleukin-20 family signaling	0	29	1	193	0.00190289	0.172591	0.235573	10	56	0.00395732	9606	Homo sapiens			PRDX2	P40763	R-HSA-8987161;R-HSA-8987214;R-HSA-8987104;R-HSA-6784765;R-HSA-8982162;R-HSA-8982165;R-HSA-8987156;R-HSA-8987236;R-HSA-8987063;R-HSA-8987014
R-HSA-9818749	Regulation of NFE2L2 gene expression	0	4	1	212	0.000262	0.175558	0.235573	1	3	0.000212	9606	Homo sapiens			HSPB1	P01106	R-HSA-9762097
R-HSA-381183	ATF6 (ATF6-alpha) activates chaperone genes	0	15	1	207	0.000984	0.176298	0.235573	1	5	0.000353	9606	Homo sapiens			HSPB1	P27797	R-HSA-1791082
R-HSA-1234174	Cellular response to hypoxia	1	86	0	147	0.00564305	0.176298	0.235573	1	20	0.00141333	9606	Homo sapiens	PSME1				R-HSA-1234159
R-HSA-180534	Vpu mediated degradation of CD4	1	53	0	171	0.00347769	0.177776	0.235573	1	5	0.000353	9606	Homo sapiens	PSME1				R-HSA-180573
R-HSA-381033	ATF6 (ATF6-alpha) activates chaperones	0	17	1	207	0.00111549	0.177776	0.235573	1	10	0.000707	9606	Homo sapiens			HSPB1	P27797	R-HSA-1791082
R-HSA-2173788	Downregulation of TGF-beta receptor signaling	0	28	1	199	0.00183727	0.179252	0.235573	2	28	0.00197866	9606	Homo sapiens			HSPB1	Q9UNE7	R-HSA-2187368;R-HSA-2187375
R-HSA-450385	Butyrate Response Factor 1 (BRF1) binds and destabilizes mRNA	0	19	1	207	0.00124672	0.179989	0.235573	2	6	0.000424	9606	Homo sapiens			HSPB1	P31749;P49137	R-HSA-450474;R-HSA-450490
R-HSA-8852276	The role of GTSE1 in G2/M progression after G2 checkpoint	1	83	0	147	0.00544619	0.181461	0.235573	1	10	0.000707	9606	Homo sapiens	PSME1				R-HSA-8852354
R-HSA-9707564	Cytoprotection by HMOX1	1	91	1	137	0.00597113	0.181461	0.235573	2	22	0.00155466	9606	Homo sapiens	BLVRB	P30043	PRDX2	P40763	R-HSA-189384;R-HSA-9709918
R-HSA-5218920	VEGFR2 mediated vascular permeability	0	46	1	188	0.00301837	0.182196	0.235573	1	15	0.00106	9606	Homo sapiens			HSPB1	P31749	R-HSA-202137
R-HSA-6809371	Formation of the cornified envelope	0	138	2	100	0.00905512	0.183664	0.235573	2	27	0.00190799	9606	Homo sapiens			GSTP1;HSPB1	P22735;Q96FX8	R-HSA-6814695;R-HSA-6810899
R-HSA-6804754	Regulation of TP53 Expression	0	4	1	226	0.000262	0.18513	0.235573	2	5	0.000353	9606	Homo sapiens			HSPB1	P04637	R-HSA-6804188;R-HSA-6804762
R-HSA-5678895	Defective CFTR causes cystic fibrosis	1	66	4	171	0.00433071	0.185862	0.235573	4	8	0.000565	9606	Homo sapiens	PSME1	Q06323	PRDX6;PRDX1;HSPB1;PRDX2	P13569	R-HSA-8866858;R-HSA-9700266;R-HSA-8866857;R-HSA-5679000
R-HSA-2028269	Signaling by Hippo	0	22	3	220	0.00144357	0.185862	0.235573	1	30	0.00211999	9606	Homo sapiens			ANXA1;PRDX1;PRDX1	Q13043	R-HSA-2028692
R-HSA-180786	Extension of Telomeres	0	67	1	191	0.00439633	0.187324	0.235573	1	28	0.00197866	9606	Homo sapiens			HSPB1	Q86WV5	R-HSA-9668831
R-HSA-375165	NCAM signaling for neurite out-growth	0	70	1	169	0.00459318	0.188054	0.235573	1	23	0.00162533	9606	Homo sapiens			PRDX1	P04156	R-HSA-375154
R-HSA-1483255	PI Metabolism	0	112	1	131	0.00734908	0.188783	0.235573	2	89	0.00628931	9606	Homo sapiens			PRDX1	P60484	R-HSA-199456;R-HSA-1676149
R-HSA-69002	DNA Replication Pre-Initiation	1	132	0	126	0.00866142	0.189512	0.235573	1	32	0.00226132	9606	Homo sapiens	PSME1				R-HSA-68825
R-HSA-379724	tRNA Aminoacylation	0	68	1	169	0.00446194	0.189512	0.235573	1	42	0.00296799	9606	Homo sapiens			HSPB1	P47897	R-HSA-380241
R-HSA-199418	Negative regulation of the PI3K/AKT network	0	137	2	109	0.0089895	0.190968	0.235573	2	10	0.000707	9606	Homo sapiens			PRDX1;HSPB1	P31749;P60484	R-HSA-199456;R-HSA-6811504
R-HSA-9008059	Interleukin-37 signaling	0	36	1	206	0.00236221	0.191695	0.235573	1	14	0.000989	9606	Homo sapiens			PRDX2	P40763	R-HSA-9009072
R-HSA-450282	MAPK targets/ Nuclear events mediated by MAP kinases	0	35	1	214	0.00229659	0.191695	0.235573	1	16	0.00113066	9606	Homo sapiens			HSPB1	P49137	R-HSA-199917
R-HSA-69580	p53-Dependent G1/S DNA damage checkpoint	1	70	0	186	0.00459318	0.19532	0.235573	1	22	0.00155466	9606	Homo sapiens	PSME1				R-HSA-264458
R-HSA-69563	p53-Dependent G1 DNA Damage Response	1	70	0	186	0.00459318	0.19532	0.235573	1	22	0.00155466	9606	Homo sapiens	PSME1				R-HSA-264458
R-HSA-5674400	Constitutive Signaling by AKT1 E17K in Cancer	0	29	1	226	0.00190289	0.196766	0.235573	15	18	0.00127199	9606	Homo sapiens			HSPB1	P31749	R-HSA-2399941;R-HSA-2243942;R-HSA-2400001;R-HSA-2399969;R-HSA-2399981;R-HSA-2399982;R-HSA-2399977;R-HSA-2399988;R-HSA-2219536;R-HSA-2399985;R-HSA-2399996;R-HSA-2399997;R-HSA-2399966;R-HSA-2399999;R-HSA-2399992
R-HSA-8939236	RUNX1 regulates transcription of genes involved in differentiation of HSCs	1	106	0	145	0.00695538	0.198209	0.235573	1	15	0.00106	9606	Homo sapiens	PSME1				R-HSA-8957265
R-HSA-450604	KSRP (KHSRP) binds and destabilizes mRNA	0	20	1	235	0.00131234	0.202525	0.235573	2	5	0.000353	9606	Homo sapiens			HSPB1	P31749;P63104	R-HSA-450499;R-HSA-450620
R-HSA-202424	Downstream TCR signaling	1	124	1	152	0.00813648	0.202525	0.235573	2	24	0.00169599	9606	Homo sapiens	PSME1	Q06323	PRDX1	P60484	R-HSA-199456;R-HSA-5607724
R-HSA-5668541	TNFR2 non-canonical NF-kB pathway	1	104	0	169	0.00682415	0.202525	0.235573	3	44	0.00310932	9606	Homo sapiens	PSME1				R-HSA-5607731;R-HSA-5668481;R-HSA-5668520
R-HSA-69615	G1/S DNA Damage Checkpoints	1	72	0	199	0.00472441	0.205389	0.235573	2	26	0.00183733	9606	Homo sapiens	PSME1				R-HSA-69600;R-HSA-264458
R-HSA-3371453	Regulation of HSF1-mediated heat shock response	1	113	1	153	0.0074147	0.206104	0.235573	3	14	0.000989	9606	Homo sapiens	HSPB1	ENSG00000106211	HSPB1	P49137	R-HSA-3371467;R-HSA-3371518;R-HSA-4793911
R-HSA-2871837	FCERI mediated NF-kB activation	1	175	0	104	0.0114829	0.206104	0.235573	1	19	0.00134266	9606	Homo sapiens	PSME1				R-HSA-5607724
R-HSA-983170	Antigen Presentation: Folding, assembly and peptide loading of class I MHC	0	108	1	166	0.00708661	0.207531	0.235573	2	16	0.00113066	9606	Homo sapiens			HSPB1	P27797	R-HSA-983161;R-HSA-983142
R-HSA-5619084	ABC transporter disorders	1	99	4	174	0.00649606	0.211799	0.235573	4	23	0.00162533	9606	Homo sapiens	PSME1	Q06323	PRDX6;PRDX1;HSPB1;PRDX2	P13569	R-HSA-8866858;R-HSA-9700266;R-HSA-8866857;R-HSA-5679000
R-HSA-69656	Cyclin A:Cdk2-associated events at S phase entry	1	90	0	196	0.00590551	0.211799	0.235573	1	19	0.00134266	9606	Homo sapiens	PSME1				R-HSA-187574
R-HSA-9010553	Regulation of expression of SLITs and ROBOs	1	183	0	93	0.0120079	0.212508	0.235573	1	20	0.00141333	9606	Homo sapiens	PSME1				R-HSA-9011313
R-HSA-9748784	Drug ADME	1	239	0	30	0.0156824	0.212508	0.235573	1	121	0.00855063	9606	Homo sapiens	GSTP1				R-HSA-9753280
R-HSA-203615	eNOS activation	0	37	1	235	0.00242782	0.214632	0.235573	1	20	0.00141333	9606	Homo sapiens			HSPB1	P31749	R-HSA-202137
R-HSA-4755510	SUMOylation of immune response proteins	0	11	1	268	0.000722	0.215339	0.235573	1	5	0.000353	9606	Homo sapiens			ANXA1	Q9Y6K9	R-HSA-4755411
R-HSA-844456	The NLRP3 inflammasome	0	24	1	268	0.0015748	0.224471	0.235573	3	18	0.00127199	9606	Homo sapiens			PRDX2	P10599	R-HSA-1250280;R-HSA-1250264;R-HSA-1250253
R-HSA-4615885	SUMOylation of DNA replication proteins	0	50	2	253	0.00328084	0.228652	0.235573	1	8	0.000565	9606	Homo sapiens			PRDX6;PGAM1	P12004	R-HSA-4615910
R-HSA-9013694	Signaling by NOTCH4	1	92	1	207	0.00603674	0.228652	0.235573	2	20	0.00141333	9606	Homo sapiens	PSME1	Q06323	HSPB1	P31749	R-HSA-9604642;R-HSA-9604328
R-HSA-622312	Inflammasomes	0	34	1	270	0.00223097	0.229347	0.235573	3	28	0.00197866	9606	Homo sapiens			PRDX2	P10599	R-HSA-1250280;R-HSA-1250264;R-HSA-1250253
R-HSA-8939902	Regulation of RUNX2 expression and activity	1	83	1	213	0.00544619	0.230735	0.235573	6	32	0.00226132	9606	Homo sapiens	PSME1	Q06323	HSPB1	Q9UNE7	R-HSA-8939801;R-HSA-9008475;R-HSA-9009309;R-HSA-9009308;R-HSA-9008110;R-HSA-9009362
R-HSA-9609736	Assembly and cell surface presentation of NMDA receptors	0	49	1	250	0.00321522	0.230735	0.235573	2	23	0.00162533	9606	Homo sapiens			PSME1	Q14957	R-HSA-9609738;R-HSA-9609739
R-HSA-69306	DNA Replication	1	169	0	156	0.0110892	0.23212	0.235573	3	58	0.00409865	9606	Homo sapiens	PSME1				R-HSA-68948;R-HSA-68825;R-HSA-69016
R-HSA-2894858	Signaling by NOTCH1 HD+PEST Domain Mutants in Cancer	0	68	1	243	0.00446194	0.234884	0.235573	1	21	0.00148399	9606	Homo sapiens			HSPB1	P01106	R-HSA-2220985
R-HSA-2644606	Constitutive Signaling by NOTCH1 PEST Domain Mutants	0	68	1	243	0.00446194	0.234884	0.235573	1	21	0.00148399	9606	Homo sapiens			HSPB1	P01106	R-HSA-2220985
R-HSA-2644602	Signaling by NOTCH1 PEST Domain Mutants in Cancer	0	68	1	243	0.00446194	0.234884	0.235573	1	21	0.00148399	9606	Homo sapiens			HSPB1	P01106	R-HSA-2220985
R-HSA-2894862	Constitutive Signaling by NOTCH1 HD+PEST Domain Mutants	0	68	1	243	0.00446194	0.234884	0.235573	1	21	0.00148399	9606	Homo sapiens			HSPB1	P01106	R-HSA-2220985
R-HSA-2644603	Signaling by NOTCH1 in Cancer	0	68	1	243	0.00446194	0.234884	0.235573	1	39	0.00275599	9606	Homo sapiens			HSPB1	P01106	R-HSA-2220985
R-HSA-450294	MAP kinase activation	0	69	1	251	0.00452756	0.235573	0.235573	1	32	0.00226132	9606	Homo sapiens			HSPB1	P49137	R-HSA-199917
R-HSA-3371556	Cellular response to heat stress	1	135	1	179	0.00885827	0.236262	0.236262	8	29	0.00204932	9606	Homo sapiens	HSPB1	ENSG00000106211	HSPB1	P49137	R-HSA-3371554;R-HSA-4793819;R-HSA-3371467;R-HSA-5082356;R-HSA-5082369;R-HSA-5082384;R-HSA-3371518;R-HSA-4793911
R-HSA-68877	Mitotic Prometaphase	1	211	0	101	0.0138451	0.23695	0.23695	4	20	0.00141333	9606	Homo sapiens	CAPG				R-HSA-2514854;R-HSA-2529015;R-HSA-2520883;R-HSA-2529020
R-HSA-8852135	Protein ubiquitination	0	84	1	231	0.00551181	0.238325	0.238325	1	32	0.00226132	9606	Homo sapiens			HSPB1	P62979	R-HSA-8853503
R-HSA-5610787	Hedgehog 'off' state	1	124	0	194	0.00813648	0.239011	0.239011	4	32	0.00226132	9606	Homo sapiens	PSME1				R-HSA-5610757;R-HSA-5610758;R-HSA-5610754;R-HSA-5610760
R-HSA-9664424	Cell recruitment (pro-inflammatory response)	0	54	1	262	0.00354331	0.239697	0.239697	3	23	0.00162533	9606	Homo sapiens			PRDX2	P10599	R-HSA-1250280;R-HSA-1250264;R-HSA-1250253
R-HSA-9660826	Purinergic signaling in leishmaniasis infection	0	54	1	262	0.00354331	0.239697	0.239697	3	23	0.00162533	9606	Homo sapiens			PRDX2	P10599	R-HSA-1250280;R-HSA-1250264;R-HSA-1250253
R-HSA-4086400	PCP/CE pathway	1	99	0	215	0.00649606	0.240382	0.240382	1	24	0.00169599	9606	Homo sapiens	PSME1				R-HSA-4608855
R-HSA-448424	Interleukin-17 signaling	0	78	1	252	0.00511811	0.241751	0.241751	1	35	0.00247332	9606	Homo sapiens			HSPB1	P49137	R-HSA-199917
R-HSA-382556	ABC-family proteins mediated transport	1	124	4	196	0.00813648	0.242435	0.242435	5	27	0.00190799	9606	Homo sapiens	PSME1	Q06323	PRDX6;PRDX1;HSPB1;PRDX2	P13569	R-HSA-8866551;R-HSA-383190;R-HSA-8866851;R-HSA-5678863;R-HSA-8866553
R-HSA-6805567	Keratinization	0	226	2	100	0.0148294	0.2438	0.2438	2	34	0.00240266	9606	Homo sapiens			GSTP1;HSPB1	P22735;Q96FX8	R-HSA-6814695;R-HSA-6810899
R-HSA-69202	Cyclin E associated events during G1/S transition	1	88	0	249	0.00577428	0.2438	0.2438	1	20	0.00141333	9606	Homo sapiens	PSME1				R-HSA-187574
R-HSA-5638303	Inhibition of Signaling by Overexpressed EGFR	0	8	3	312	0.000525	0.245163	0.245163	1	2	0.000141	9606	Homo sapiens			ANXA1;PRDX1;HSPB1	P00533	R-HSA-1248677
R-HSA-5638302	Signaling by Overexpressed Wild-Type EGFR in Cancer	0	8	3	312	0.000525	0.245163	0.245163	1	2	0.000141	9606	Homo sapiens			ANXA1;PRDX1;HSPB1	P00533	R-HSA-1248677
R-HSA-174143	APC/C-mediated degradation of cell cycle proteins	1	92	0	247	0.00603674	0.245843	0.245843	6	40	0.00282665	9606	Homo sapiens	PSME1				R-HSA-174058;R-HSA-174202;R-HSA-174203;R-HSA-174105;R-HSA-188191;R-HSA-174255
R-HSA-453276	Regulation of mitotic cell cycle	1	92	0	247	0.00603674	0.245843	0.245843	6	40	0.00282665	9606	Homo sapiens	PSME1				R-HSA-174058;R-HSA-174202;R-HSA-174203;R-HSA-174105;R-HSA-188191;R-HSA-174255
R-HSA-452723	Transcriptional regulation of pluripotent stem cells	0	45	1	275	0.00295276	0.246523	0.246523	1	35	0.00247332	9606	Homo sapiens			PRDX2	P40763	R-HSA-452515
R-HSA-1538133	G0 and Early G1	0	38	2	300	0.00249344	0.247203	0.247203	1	27	0.00190799	9606	Homo sapiens			PRDX6;PGAM1	P12004	R-HSA-8961665
R-HSA-15869	Metabolism of nucleotides	0	256	1	63	0.0167979	0.247882	0.247882	3	142	0.0100346	9606	Homo sapiens			PRDX2	P10599	R-HSA-111751;R-HSA-111804;R-HSA-73646
R-HSA-983168	Antigen processing: Ubiquitination & Proteasome degradation	1	315	0	5	0.0206693	0.249238	0.249238	1	9	0.000636	9606	Homo sapiens	PSME1				R-HSA-983150
R-HSA-2122947	NOTCH1 Intracellular Domain Regulates Transcription	0	57	1	278	0.00374016	0.249915	0.249915	1	18	0.00127199	9606	Homo sapiens			HSPB1	P01106	R-HSA-1980067
R-HSA-428157	Sphingolipid metabolism	0	158	1	177	0.0103675	0.253965	0.253965	3	65	0.00459331	9606	Homo sapiens			HSPB1	Q06136;Q8NBJ7	R-HSA-1614362;R-HSA-1614336;R-HSA-428123
R-HSA-109606	Intrinsic Pathway for Apoptosis	0	64	1	304	0.00419948	0.259334	0.259334	5	63	0.00445198	9606	Homo sapiens			HSPB1	Q16611;Q96LC9	R-HSA-168848;R-HSA-139895;R-HSA-139908;R-HSA-114263;R-HSA-139909
R-HSA-202131	Metabolism of nitric oxide: NOS3 activation and regulation	0	41	1	299	0.00269029	0.260002	0.260002	1	26	0.00183733	9606	Homo sapiens			HSPB1	P31749	R-HSA-202137
R-HSA-2219528	PI3K/AKT Signaling in Cancer	0	124	1	226	0.00813648	0.26067	0.26067	15	21	0.00148399	9606	Homo sapiens			HSPB1	P31749	R-HSA-2399941;R-HSA-2243942;R-HSA-2400001;R-HSA-2399969;R-HSA-2399981;R-HSA-2399982;R-HSA-2399977;R-HSA-2399988;R-HSA-2219536;R-HSA-2399985;R-HSA-2399996;R-HSA-2399997;R-HSA-2399966;R-HSA-2399999;R-HSA-2399992
R-HSA-156580	Phase II - Conjugation of compounds	1	263	0	79	0.0172572	0.263336	0.263336	1	72	0.00508798	9606	Homo sapiens	GSTP1				R-HSA-176054
R-HSA-201556	Signaling by ALK	0	43	1	311	0.00282152	0.265992	0.265992	2	40	0.00282665	9606	Homo sapiens			PRDX2	P40763	R-HSA-9701524;R-HSA-9701525
R-HSA-1227986	Signaling by ERBB2	0	68	1	294	0.00446194	0.267979	0.267979	1	46	0.00325065	9606	Homo sapiens			HSPB1	Q9UNE7	R-HSA-1918092
R-HSA-165159	MTOR signalling	0	50	1	325	0.00328084	0.26864	0.26864	2	29	0.00204932	9606	Homo sapiens			HSPB1	P31749;P35813	R-HSA-380949;R-HSA-377186
R-HSA-5689896	Ovarian tumor domain proteases	0	44	1	325	0.00288714	0.274564	0.274564	1	14	0.000989	9606	Homo sapiens			PRDX1	P60484	R-HSA-8873946
R-HSA-1236974	ER-Phagosome pathway	1	173	1	196	0.0113517	0.275219	0.275219	4	10	0.000707	9606	Homo sapiens	PSME1	Q06323	HSPB1	P27797	R-HSA-8951595;R-HSA-1236935;R-HSA-8863858;R-HSA-8863914
R-HSA-5683057	MAPK family signaling cascades	2	380	1	847	0.0249344	0.275815	0.275815	5	122	0.0086213	9606	Homo sapiens	PSME1;HSPB1	Q06323;P04792	HSPB1	P01106;P04792	R-HSA-5687121;R-HSA-5658430;R-HSA-5687083;R-HSA-5687112;R-HSA-5687113
R-HSA-9679191	Potential therapeutics for SARS	0	168	1	199	0.0110236	0.277182	0.277182	1	36	0.00254399	9606	Homo sapiens			ANXA1	Q13546	R-HSA-9679839
R-HSA-3214858	RMTs methylate histone arginines	0	55	1	324	0.00360892	0.278488	0.278488	1	22	0.00155466	9606	Homo sapiens			HSPB1	Q9BQA1	R-HSA-3215406
R-HSA-9772572	Early SARS-CoV-2 Infection Events	0	67	1	304	0.00439633	0.27914	0.27914	1	74	0.00522931	9606	Homo sapiens			HSPB1	Q8TBF4	R-HSA-9694677
R-HSA-8983432	Interleukin-15 signaling	0	16	2	361	0.00104987	0.279791	0.279791	3	17	0.00120133	9606	Homo sapiens			HSPB1;PRDX2	P40763;P62993	R-HSA-8983373;R-HSA-8983374;R-HSA-8983394
R-HSA-5607764	CLEC7A (Dectin-1) signaling	1	120	0	286	0.00787402	0.283688	0.283688	2	45	0.00317999	9606	Homo sapiens	PSME1				R-HSA-5607731;R-HSA-5607724
R-HSA-983705	Signaling by the B Cell Receptor (BCR)	1	189	0	203	0.0124016	0.284983	0.284983	1	45	0.00317999	9606	Homo sapiens	PSME1				R-HSA-1168640
R-HSA-6806834	Signaling by MET	0	88	1	307	0.00577428	0.286275	0.286275	3	51	0.00360399	9606	Homo sapiens			PRDX2	P40763	R-HSA-2730595;R-HSA-8875817;R-HSA-8875816
R-HSA-9735871	SARS-CoV-1 targets host intracellular signalling and regulatory pathways	0	19	1	368	0.00124672	0.287565	0.287565	1	7	0.000495	9606	Homo sapiens			HSPB1	P62333	R-HSA-9727908
R-HSA-1236975	Antigen processing-Cross presentation	1	195	1	197	0.0127953	0.290139	0.290139	5	23	0.00162533	9606	Homo sapiens	PSME1	Q06323	HSPB1	P27797	R-HSA-8951595;R-HSA-1236935;R-HSA-8863858;R-HSA-1236970;R-HSA-8863914
R-HSA-5632684	Hedgehog 'on' state	1	92	0	300	0.00603674	0.290139	0.290139	2	37	0.00261466	9606	Homo sapiens	PSME1				R-HSA-5635868;R-HSA-5635854
R-HSA-1980143	Signaling by NOTCH1	0	84	1	315	0.00551181	0.290139	0.290139	1	39	0.00275599	9606	Homo sapiens			HSPB1	P01106	R-HSA-1980067
R-HSA-264870	Caspase-mediated cleavage of cytoskeletal proteins	0	12	1	377	0.000787	0.292063	0.292063	1	10	0.000707	9606	Homo sapiens			PSME1	P06396	R-HSA-201622
R-HSA-6804757	Regulation of TP53 Degradation	0	43	2	354	0.00282152	0.292704	0.292704	2	30	0.00211999	9606	Homo sapiens			HSPB1;HSPB1	Q9UER7	R-HSA-3222072;R-HSA-3215295
R-HSA-5689880	Ub-specific processing proteases	1	206	0	197	0.0135171	0.293344	0.293344	1	40	0.00282665	9606	Homo sapiens	PSME1				R-HSA-5689539
R-HSA-445144	Signal transduction by L1	0	25	3	370	0.00164042	0.295897	0.295897	1	11	0.000777	9606	Homo sapiens			ANXA1;PRDX1;HSPB1	P00533	R-HSA-445069
R-HSA-5637810	Constitutive Signaling by EGFRvIII	0	22	3	379	0.00144357	0.295897	0.295897	1	18	0.00127199	9606	Homo sapiens			ANXA1;PRDX1;HSPB1	P00533	R-HSA-1247999
R-HSA-5637812	Signaling by EGFRvIII in Cancer	0	22	3	379	0.00144357	0.295897	0.295897	1	18	0.00127199	9606	Homo sapiens			ANXA1;PRDX1;HSPB1	P00533	R-HSA-1247999
R-HSA-2179392	EGFR Transactivation by Gastrin	0	13	3	384	0.000853	0.297171	0.297171	1	6	0.000424	9606	Homo sapiens			ANXA1;PRDX1;HSPB1	P00533	R-HSA-2179387
R-HSA-8862803	Deregulated CDK5 triggers multiple neurodegenerative pathways in Alzheimer's disease models	2	30	3	1211	0.0019685	0.298329	0.298329	5	22	0.00155466	9606	Homo sapiens	PRDX2;PRDX1	P32119;Q06830	HSPB1;PGAM1;PRDX6	P05067;P62258	R-HSA-8868567;R-HSA-8870710;R-HSA-8863009;R-HSA-8868573;R-HSA-8863674
R-HSA-8863678	Neurodegenerative Diseases	2	30	3	1211	0.0019685	0.298329	0.298329	5	22	0.00155466	9606	Homo sapiens	PRDX2;PRDX1	P32119;Q06830	HSPB1;PGAM1;PRDX6	P05067;P62258	R-HSA-8868567;R-HSA-8870710;R-HSA-8863009;R-HSA-8868573;R-HSA-8863674
R-HSA-9020702	Interleukin-1 signaling	1	125	1	318	0.0082021	0.298442	0.298442	3	59	0.00416932	9606	Homo sapiens	PSME1	Q06323	ANXA1	Q9Y6K9	R-HSA-5609665;R-HSA-209061;R-HSA-9757954
R-HSA-9734009	Defective Intrinsic Pathway for Apoptosis	2	33	3	1211	0.00216535	0.299001	0.299001	5	24	0.00169599	9606	Homo sapiens	PRDX2;PRDX1	P32119;Q06830	HSPB1;PGAM1;PRDX6	P05067;P62258	R-HSA-8868567;R-HSA-8870710;R-HSA-8863009;R-HSA-8868573;R-HSA-8863674
R-HSA-1643713	Signaling by EGFR in Cancer	0	32	3	379	0.00209974	0.299712	0.299712	2	42	0.00296799	9606	Homo sapiens			ANXA1;PRDX1;HSPB1	P00533	R-HSA-1248677;R-HSA-1247999
R-HSA-168249	Innate Immune System	4	1345	3	2071	0.0882546	0.300095	0.300095	16	725	0.0512331	9606	Homo sapiens	GSTP1;PGAM1;PSME1;PRDX6	P18669;P30041;Q06323;P09211	ANXA1;HSPB1;PRDX2	Q13546;P10599;Q9Y6K9;P49137	R-HSA-168930;R-HSA-1810457;R-HSA-168934;R-HSA-5607731;R-HSA-622415;R-HSA-1250264;R-HSA-199917;R-HSA-5609665;R-HSA-6800434;R-HSA-9757954;R-HSA-6798751;R-HSA-5607724;R-HSA-1250280;R-HSA-6798748;R-HSA-168921;R-HSA-1250253
R-HSA-2173789	TGF-beta receptor signaling activates SMADs	0	50	1	363	0.00328084	0.301611	0.301611	2	44	0.00310932	9606	Homo sapiens			HSPB1	Q9UNE7	R-HSA-2187368;R-HSA-2187375
R-HSA-157579	Telomere Maintenance	0	109	2	326	0.00715223	0.302243	0.302243	2	34	0.00240266	9606	Homo sapiens			HSPB1;HSPB1	Q86WV5;Q9UER7	R-HSA-9668831;R-HSA-9007926
R-HSA-1834949	Cytosolic sensors of pathogen-associated DNA	0	78	1	345	0.00511811	0.304137	0.304137	1	50	0.00353332	9606	Homo sapiens			ANXA1	Q13546	R-HSA-1810457
R-HSA-397014	Muscle contraction	1	232	0	185	0.0152231	0.305396	0.305396	1	53	0.00374532	9606	Homo sapiens	ANXA1				R-HSA-5263628
R-HSA-2173795	Downregulation of SMAD2/3:SMAD4 transcriptional activity	0	38	1	383	0.00249344	0.306653	0.306653	3	27	0.00190799	9606	Homo sapiens			HSPB1	P35813;Q13573	R-HSA-5252001;R-HSA-209055;R-HSA-2187388
R-HSA-512988	Interleukin-3, Interleukin-5 and GM-CSF signaling	0	50	1	384	0.00328084	0.309161	0.309161	1	38	0.00268532	9606	Homo sapiens			HSPB1	P63104	R-HSA-912757
R-HSA-73886	Chromosome Maintenance	0	136	2	326	0.00892388	0.317872	0.317872	2	38	0.00268532	9606	Homo sapiens			HSPB1;HSPB1	Q86WV5;Q9UER7	R-HSA-9668831;R-HSA-9007926
R-HSA-373752	Netrin-1 signaling	0	59	1	382	0.00387139	0.317872	0.317872	1	37	0.00261466	9606	Homo sapiens			CAPG	Q8IUQ4	R-HSA-374665
R-HSA-198725	Nuclear Events (kinase and transcription factor activation)	0	80	1	360	0.00524934	0.317872	0.317872	1	48	0.00339199	9606	Homo sapiens			HSPB1	P49137	R-HSA-199917
R-HSA-8948751	Regulation of PTEN stability and activity	1	74	1	362	0.00485564	0.319108	0.319108	11	13	0.000919	9606	Homo sapiens	PSME1	Q06323	PRDX1	P60484	R-HSA-6807206;R-HSA-8850997;R-HSA-8851011;R-HSA-8850945;R-HSA-8847968;R-HSA-8850992;R-HSA-8948832;R-HSA-8948800;R-HSA-6807134;R-HSA-8847977;R-HSA-8948775
R-HSA-202403	TCR signaling	1	147	1	327	0.00964567	0.322802	0.322802	2	52	0.00367465	9606	Homo sapiens	PSME1	Q06323	PRDX1	P60484	R-HSA-199456;R-HSA-5607724
R-HSA-3108214	SUMOylation of DNA damage response and repair proteins	0	81	1	372	0.00531496	0.323416	0.323416	2	24	0.00169599	9606	Homo sapiens			HSPB1	Q13569	R-HSA-4551648;R-HSA-4551738
R-HSA-2173796	SMAD2/SMAD3:SMAD4 heterotrimer regulates transcription	0	44	1	403	0.00288714	0.324642	0.324642	1	24	0.00169599	9606	Homo sapiens			HSPB1	P01106	R-HSA-1484099
R-HSA-881907	Gastrin-CREB signalling pathway via PKC and MAPK	0	24	3	425	0.0015748	0.328918	0.328918	1	9	0.000636	9606	Homo sapiens			ANXA1;PRDX1;HSPB1	P00533	R-HSA-2179387
R-HSA-9616222	Transcriptional regulation of granulopoiesis	0	71	1	395	0.00465879	0.333772	0.333772	1	27	0.00190799	9606	Homo sapiens			HSPB1	P01106	R-HSA-9634445
R-HSA-446728	Cell junction organization	0	95	1	380	0.0062336	0.334377	0.334377	2	37	0.00261466	9606	Homo sapiens			HSPB1	Q13418	R-HSA-446391;R-HSA-432897
R-HSA-9645723	Diseases of programmed cell death	2	98	4	1260	0.00643045	0.334494	0.334494	6	37	0.00261466	9606	Homo sapiens	PRDX2;PRDX1	P32119;Q06830	ANXA1;HSPB1;PGAM1;PRDX6	Q13546;P05067;P62258	R-HSA-8868567;R-HSA-8870710;R-HSA-8863009;R-HSA-8868573;R-HSA-9687465;R-HSA-8863674
R-HSA-2559580	Oxidative Stress Induced Senescence	0	114	2	363	0.00748032	0.336187	0.336187	3	40	0.00282665	9606	Homo sapiens			HSPB1;PRDX2	Q99683;P10599	R-HSA-3229152;R-HSA-3228469;R-HSA-3225851
R-HSA-451927	Interleukin-2 family signaling	0	47	2	441	0.00308399	0.339793	0.339793	4	59	0.00416932	9606	Homo sapiens			HSPB1;PRDX2	P40763;P62993	R-HSA-8983373;R-HSA-8983374;R-HSA-8985966;R-HSA-8983394
R-HSA-5675482	Regulation of necroptotic cell death	0	39	1	441	0.00255906	0.342187	0.342187	1	21	0.00148399	9606	Homo sapiens			ANXA1	Q13546	R-HSA-5357828
R-HSA-68882	Mitotic Anaphase	1	249	0	250	0.0163386	0.342187	0.342187	1	32	0.00226132	9606	Homo sapiens	PSME1				R-HSA-174202
R-HSA-9674555	Signaling by CSF3 (G-CSF)	0	35	1	447	0.00229659	0.343978	0.343978	1	21	0.00148399	9606	Homo sapiens			HSPB1	P62993	R-HSA-9674808
R-HSA-168643	Nucleotide-binding domain, leucine rich repeat containing receptor (NLR) signaling pathways	0	72	2	428	0.00472441	0.345168	0.345168	4	46	0.00325065	9606	Homo sapiens			ANXA1;PRDX2	P10599;Q9Y6K9	R-HSA-622415;R-HSA-1250280;R-HSA-1250264;R-HSA-1250253
R-HSA-5213460	RIPK1-mediated regulated necrosis	0	45	1	441	0.00295276	0.345763	0.345763	2	29	0.00204932	9606	Homo sapiens			ANXA1	Q13546	R-HSA-5357828;R-HSA-5213462
R-HSA-69242	S Phase	1	179	0	341	0.0117454	0.346357	0.346357	4	55	0.00388665	9606	Homo sapiens	PSME1				R-HSA-75825;R-HSA-187574;R-HSA-68948;R-HSA-69016
R-HSA-9009391	Extra-nuclear estrogen signaling	1	111	0	381	0.00728347	0.346357	0.346357	2	39	0.00275599	9606	Homo sapiens	HSPB1				R-HSA-9021050;R-HSA-9021072
R-HSA-9703648	Signaling by FLT3 ITD and TKD mutants	0	30	1	453	0.0019685	0.346357	0.346357	1	24	0.00169599	9606	Homo sapiens			HSPB1	P62993	R-HSA-9695841
R-HSA-5673001	RAF/MAP kinase cascade	1	322	0	183	0.0211286	0.348728	0.348728	1	75	0.00529998	9606	Homo sapiens	PSME1				R-HSA-5658430
R-HSA-877300	Interferon gamma signaling	0	252	1	237	0.0165354	0.34932	0.34932	1	18	0.00127199	9606	Homo sapiens			HSPB1	O75925	R-HSA-877281
R-HSA-8853884	Transcriptional Regulation by VENTX	0	48	1	440	0.00314961	0.349911	0.349911	1	13	0.000919	9606	Homo sapiens			HSPB1	P04637	R-HSA-8853911
R-HSA-69206	G1/S Transition	1	150	2	379	0.00984252	0.352859	0.352859	2	61	0.00431065	9606	Homo sapiens	PSME1	Q06323	PRDX6;PGAM1	P12004	R-HSA-187574;R-HSA-8961665
R-HSA-216083	Integrin cell surface interactions	0	86	1	417	0.00564305	0.354034	0.354034	2	55	0.00388665	9606	Homo sapiens			PRDX1	P19320	R-HSA-265428;R-HSA-198941
R-HSA-9682385	FLT3 signaling in disease	0	43	1	455	0.00282152	0.354034	0.354034	1	52	0.00367465	9606	Homo sapiens			HSPB1	P62993	R-HSA-9695841
R-HSA-3858494	Beta-catenin independent WNT signaling	1	166	0	339	0.0108924	0.357549	0.357549	1	51	0.00360399	9606	Homo sapiens	PSME1				R-HSA-4608855
R-HSA-8951664	Neddylation	1	254	0	270	0.0166667	0.358133	0.358133	5	44	0.00310932	9606	Homo sapiens	PSME1				R-HSA-8956184;R-HSA-9755303;R-HSA-8956140;R-HSA-8932355;R-HSA-9755306
R-HSA-3232118	SUMOylation of transcription factors	0	20	1	496	0.00131234	0.364523	0.364523	3	11	0.000777	9606	Homo sapiens			HSPB1	O75925;P04637	R-HSA-6804468;R-HSA-3247493;R-HSA-2997706
R-HSA-5654738	Signaling by FGFR2	0	88	1	438	0.00577428	0.366255	0.366255	1	46	0.00325065	9606	Homo sapiens			HSPB1	Q6NXG1	R-HSA-6803527
R-HSA-5619115	Disorders of transmembrane transporters	1	280	4	239	0.0183727	0.366832	0.366832	4	88	0.00621864	9606	Homo sapiens	PSME1	Q06323	PRDX6;PRDX1;HSPB1;PRDX2	P13569	R-HSA-8866858;R-HSA-9700266;R-HSA-8866857;R-HSA-5679000
R-HSA-9725370	Signaling by ALK fusions and activated point mutants	0	66	2	456	0.00433071	0.369706	0.369706	3	29	0.00204932	9606	Homo sapiens			HSPB1;PRDX2	P40763;P62993	R-HSA-9710914;R-HSA-9724099;R-HSA-9712079
R-HSA-9700206	Signaling by ALK in cancer	0	66	2	456	0.00433071	0.369706	0.369706	3	37	0.00261466	9606	Homo sapiens			HSPB1;PRDX2	P40763;P62993	R-HSA-9710914;R-HSA-9724099;R-HSA-9712079
R-HSA-975138	TRAF6 mediated induction of NFkB and MAP kinases upon TLR7/8 or 9 activation	0	116	2	439	0.00761155	0.370853	0.370853	3	60	0.00423998	9606	Homo sapiens			ANXA1;HSPB1	P49137;Q9Y6K9	R-HSA-5609665;R-HSA-9757954;R-HSA-199917
R-HSA-375276	Peptide ligand-binding receptors	1	203	0	344	0.0133202	0.370853	0.370853	2	83	0.00586531	9606	Homo sapiens	ANXA1				R-HSA-444476;R-HSA-391913
R-HSA-8878159	Transcriptional regulation by RUNX3	1	118	1	425	0.00774278	0.371997	0.371997	2	47	0.00332132	9606	Homo sapiens	PSME1	Q06323	HSPB1	P01106	R-HSA-8952408;R-HSA-4411357
R-HSA-168928	DDX58/IFIH1-mediated induction of interferon-alpha/beta	0	104	1	445	0.00682415	0.37428	0.37428	1	53	0.00374532	9606	Homo sapiens			ANXA1	Q13546	R-HSA-168934
R-HSA-1428517	The citric acid (TCA) cycle and respiratory electron transport	0	238	1	332	0.0156168	0.37428	0.37428	1	67	0.00473465	9606	Homo sapiens			PRDX6	P21796	R-HSA-9012374
R-HSA-975871	MyD88 cascade initiated on plasma membrane	0	109	2	463	0.00715223	0.37769	0.37769	3	70	0.00494665	9606	Homo sapiens			ANXA1;HSPB1	P49137;Q9Y6K9	R-HSA-5609665;R-HSA-9757954;R-HSA-199917
R-HSA-190236	Signaling by FGFR	0	107	1	441	0.007021	0.378256	0.378256	1	142	0.0100346	9606	Homo sapiens			HSPB1	Q6NXG1	R-HSA-6803527
R-HSA-8950505	Gene and protein expression by JAK-STAT signaling after Interleukin-12 stimulation	0	73	2	463	0.00479003	0.378822	0.378822	2	36	0.00254399	9606	Homo sapiens			PSME1;HSPB1	P78417;Q9UL46	R-HSA-8950175;R-HSA-8950260
R-HSA-168142	Toll Like Receptor 10 (TLR10) Cascade	0	109	2	467	0.00715223	0.379388	0.379388	3	71	0.00501731	9606	Homo sapiens			ANXA1;HSPB1	P49137;Q9Y6K9	R-HSA-5609665;R-HSA-9757954;R-HSA-199917
R-HSA-168176	Toll Like Receptor 5 (TLR5) Cascade	0	109	2	467	0.00715223	0.379953	0.379953	3	71	0.00501731	9606	Homo sapiens			ANXA1;HSPB1	P49137;Q9Y6K9	R-HSA-5609665;R-HSA-9757954;R-HSA-199917
R-HSA-3769402	Deactivation of the beta-catenin transactivating complex	0	44	1	510	0.00288714	0.381645	0.381645	1	14	0.000989	9606	Homo sapiens			HSPB1	P63104	R-HSA-3769393
R-HSA-442755	Activation of NMDA receptors and postsynaptic events	0	113	1	433	0.0074147	0.382208	0.382208	2	71	0.00501731	9606	Homo sapiens			PSME1	Q14957	R-HSA-9609738;R-HSA-9609739
R-HSA-168255	Influenza Infection	0	198	1	364	0.0129921	0.383895	0.383895	1	59	0.00416932	9606	Homo sapiens			HSPB1	P27797	R-HSA-169921
R-HSA-69620	Cell Cycle Checkpoints	1	279	0	325	0.0183071	0.385017	0.385017	3	56	0.00395732	9606	Homo sapiens	PSME1				R-HSA-69600;R-HSA-8852354;R-HSA-264458
R-HSA-975155	MyD88 dependent cascade initiated on endosome	0	117	2	472	0.00767716	0.386696	0.386696	3	75	0.00529998	9606	Homo sapiens			ANXA1;HSPB1	P49137;Q9Y6K9	R-HSA-5609665;R-HSA-9757954;R-HSA-199917
R-HSA-168181	Toll Like Receptor 7/8 (TLR7/8) Cascade	0	118	2	472	0.00774278	0.387255	0.387255	3	79	0.00558264	9606	Homo sapiens			ANXA1;HSPB1	P49137;Q9Y6K9	R-HSA-5609665;R-HSA-9757954;R-HSA-199917
R-HSA-2555396	Mitotic Metaphase and Anaphase	1	250	0	330	0.0164042	0.387255	0.387255	1	33	0.00233199	9606	Homo sapiens	PSME1				R-HSA-174202
R-HSA-5218859	Regulated Necrosis	0	76	1	491	0.00498688	0.388371	0.388371	2	52	0.00367465	9606	Homo sapiens			ANXA1	Q13546	R-HSA-5357828;R-HSA-5213462
R-HSA-3899300	SUMOylation of transcription cofactors	0	44	2	526	0.00288714	0.389485	0.389485	4	27	0.00190799	9606	Homo sapiens			HSPB1;HSPB1	O75925;Q9UER7	R-HSA-4085372;R-HSA-4085992;R-HSA-3900194;R-HSA-4085347
R-HSA-168138	Toll Like Receptor 9 (TLR9) Cascade	0	121	2	476	0.00793963	0.391152	0.391152	3	80	0.00565331	9606	Homo sapiens			ANXA1;HSPB1	P49137;Q9Y6K9	R-HSA-5609665;R-HSA-9757954;R-HSA-199917
R-HSA-9663891	Selective autophagy	0	89	1	488	0.0058399	0.392262	0.392262	2	48	0.00339199	9606	Homo sapiens			PRDX6	P21796	R-HSA-5205673;R-HSA-5205682
R-HSA-168164	Toll Like Receptor 3 (TLR3) Cascade	0	116	2	500	0.00761155	0.39668	0.39668	4	73	0.00515865	9606	Homo sapiens			ANXA1;HSPB1	Q13546;Q9Y6K9;P49137	R-HSA-168930;R-HSA-5609665;R-HSA-9757954;R-HSA-199917
R-HSA-6806003	Regulation of TP53 Expression and Degradation	0	46	2	530	0.00301837	0.398877	0.398877	4	35	0.00247332	9606	Homo sapiens			HSPB1;HSPB1	P04637;Q9UER7	R-HSA-3222072;R-HSA-6804188;R-HSA-6804762;R-HSA-3215295
R-HSA-6791226	Major pathway of rRNA processing in the nucleolus and cytosol	0	189	1	408	0.0124016	0.399426	0.399426	1	7	0.000495	9606	Homo sapiens			HSPB1	P62244	R-HSA-6791221
R-HSA-177929	Signaling by EGFR	0	61	3	542	0.00400263	0.403794	0.403794	2	49	0.00346265	9606	Homo sapiens			ANXA1;PRDX1;HSPB1	P00533	R-HSA-9674531;R-HSA-177942
R-HSA-166058	MyD88:MAL(TIRAP) cascade initiated on plasma membrane	0	133	2	492	0.00872703	0.404338	0.404338	3	76	0.00537065	9606	Homo sapiens			ANXA1;HSPB1	P49137;Q9Y6K9	R-HSA-5609665;R-HSA-9757954;R-HSA-199917
R-HSA-168179	Toll Like Receptor TLR1:TLR2 Cascade	0	136	2	493	0.00892388	0.406509	0.406509	3	78	0.00551198	9606	Homo sapiens			ANXA1;HSPB1	P49137;Q9Y6K9	R-HSA-5609665;R-HSA-9757954;R-HSA-199917
R-HSA-5358351	Signaling by Hedgehog	1	168	0	430	0.0110236	0.407051	0.407051	7	82	0.00579464	9606	Homo sapiens	PSME1				R-HSA-5610757;R-HSA-5362448;R-HSA-5610758;R-HSA-5610754;R-HSA-5635868;R-HSA-5635854;R-HSA-5610760
R-HSA-168188	Toll Like Receptor TLR6:TLR2 Cascade	0	133	2	497	0.00872703	0.407051	0.407051	3	78	0.00551198	9606	Homo sapiens			ANXA1;HSPB1	P49137;Q9Y6K9	R-HSA-5609665;R-HSA-9757954;R-HSA-199917
R-HSA-181438	Toll Like Receptor 2 (TLR2) Cascade	0	136	2	497	0.00892388	0.408673	0.408673	3	80	0.00565331	9606	Homo sapiens			ANXA1;HSPB1	P49137;Q9Y6K9	R-HSA-5609665;R-HSA-9757954;R-HSA-199917
R-HSA-5684996	MAPK1/MAPK3 signaling	1	329	0	296	0.0215879	0.409752	0.409752	1	82	0.00579464	9606	Homo sapiens	PSME1				R-HSA-5658430
R-HSA-8868773	rRNA processing in the nucleus and cytosol	0	208	1	414	0.0136483	0.411904	0.411904	1	15	0.00106	9606	Homo sapiens			HSPB1	P62244	R-HSA-6791221
R-HSA-449147	Signaling by Interleukins	3	658	4	2161	0.0431759	0.412733	0.412733	35	505	0.0356865	9606	Homo sapiens	ANXA1;PSME1	P04083;ENSG00000135046;Q06323	ANXA1;PSME1;HSPB1;PRDX2	P40763;Q9Y6K9;Q9UL46;P78417;P49137;P62993;P63104	R-HSA-6785895;R-HSA-8983373;R-HSA-8983374;R-HSA-8987214;R-HSA-8987014;R-HSA-8987161;R-HSA-5609665;R-HSA-9757954;R-HSA-8950175;R-HSA-6784765;R-HSA-8982162;R-HSA-8984021;R-HSA-8982165;R-HSA-8987156;R-HSA-8984023;R-HSA-8950441;R-HSA-6784323;R-HSA-209061;R-HSA-8985966;R-HSA-8987104;R-HSA-8983394;R-HSA-8983077;R-HSA-8987236;R-HSA-199917;R-HSA-8983078;R-HSA-6784791;R-HSA-8950780;R-HSA-8950782;R-HSA-912…
R-HSA-5633008	TP53 Regulates Transcription of Cell Death Genes	0	83	1	527	0.00544619	0.412977	0.412977	1	68	0.00480531	9606	Homo sapiens			HSPB1	Q96FX8	R-HSA-6800816
R-HSA-400253	Circadian Clock	0	105	1	519	0.00688976	0.417252	0.417252	2	59	0.00416932	9606	Homo sapiens			HSPB1	Q9UIH9;O15534	R-HSA-8878679;R-HSA-549533
R-HSA-937061	TRIF(TICAM1)-mediated TLR4 signaling	0	121	2	534	0.00793963	0.418848	0.418848	4	70	0.00494665	9606	Homo sapiens			ANXA1;HSPB1	Q13546;Q9Y6K9;P49137	R-HSA-5609665;R-HSA-9757954;R-HSA-168921;R-HSA-199917
R-HSA-166166	MyD88-independent TLR4 cascade	0	121	2	535	0.00793963	0.418848	0.418848	4	72	0.00508798	9606	Homo sapiens			ANXA1;HSPB1	Q13546;Q9Y6K9;P49137	R-HSA-5609665;R-HSA-9757954;R-HSA-168921;R-HSA-199917
R-HSA-2454202	Fc epsilon receptor (FCERI) signaling	1	235	0	411	0.0154199	0.421498	0.421498	1	65	0.00459331	9606	Homo sapiens	PSME1				R-HSA-5607724
R-HSA-5621481	C-type lectin receptors (CLRs)	1	203	0	454	0.0133202	0.422026	0.422026	2	68	0.00480531	9606	Homo sapiens	PSME1				R-HSA-5607731;R-HSA-5607724
R-HSA-376176	Signaling by ROBO receptors	1	235	0	406	0.0154199	0.427287	0.427287	1	60	0.00423998	9606	Homo sapiens	PSME1				R-HSA-9011313
R-HSA-71387	Metabolism of carbohydrates	1	457	0	176	0.0299869	0.4299	0.4299	2	241	0.0170306	9606	Homo sapiens	PGAM1				R-HSA-71445;R-HSA-71654
R-HSA-9020591	Interleukin-12 signaling	0	84	2	555	0.00551181	0.431463	0.431463	2	56	0.00395732	9606	Homo sapiens			PSME1;HSPB1	P78417;Q9UL46	R-HSA-8950175;R-HSA-8950260
R-HSA-212165	Epigenetic regulation of gene expression	0	139	1	535	0.00912073	0.435093	0.435093	2	34	0.00240266	9606	Homo sapiens			HSPB1	Q13569	R-HSA-5220959;R-HSA-5221061
R-HSA-1632852	Macroautophagy	0	150	1	528	0.00984252	0.435609	0.435609	2	87	0.00614797	9606	Homo sapiens			PRDX6	P21796	R-HSA-5205673;R-HSA-5205682
R-HSA-4551638	SUMOylation of chromatin organization proteins	0	62	1	594	0.00406824	0.439214	0.439214	4	15	0.00106	9606	Homo sapiens			HSPB1	O75925	R-HSA-6804485;R-HSA-4615905;R-HSA-4615839;R-HSA-4615900
R-HSA-1500931	Cell-Cell communication	0	134	1	555	0.00879265	0.443308	0.443308	2	60	0.00423998	9606	Homo sapiens			HSPB1	Q13418	R-HSA-446391;R-HSA-432897
R-HSA-453279	Mitotic G1 phase and G1/S transition	1	174	2	551	0.0114173	0.449898	0.449898	2	101	0.00713731	9606	Homo sapiens	PSME1	Q06323	PRDX6;PGAM1	P12004	R-HSA-187574;R-HSA-8961665
R-HSA-1483257	Phospholipid metabolism	0	314	1	363	0.0206037	0.450402	0.450402	2	218	0.0154053	9606	Homo sapiens			PRDX1	P60484	R-HSA-199456;R-HSA-1676149
R-HSA-198933	Immunoregulatory interactions between a Lymphoid and a non-Lymphoid cell	0	316	1	367	0.0207349	0.451911	0.451911	1	44	0.00310932	9606	Homo sapiens			PRDX1	P19320	R-HSA-198941
R-HSA-446652	Interleukin-1 family signaling	1	183	2	545	0.0120079	0.452915	0.452915	4	92	0.00650131	9606	Homo sapiens	PSME1	Q06323	ANXA1;PRDX2	P40763;Q9Y6K9	R-HSA-5609665;R-HSA-209061;R-HSA-9757954;R-HSA-9009072
R-HSA-211859	Biological oxidations	1	551	0	124	0.0361549	0.455916	0.455916	1	192	0.0135679	9606	Homo sapiens	GSTP1				R-HSA-176054
R-HSA-72312	rRNA processing	0	246	1	469	0.0161417	0.459398	0.459398	1	21	0.00148399	9606	Homo sapiens			HSPB1	P62244	R-HSA-6791221
R-HSA-8866910	TFAP2 (AP-2) family regulates transcription of growth factors and their receptors	0	21	3	675	0.00137795	0.462365	0.462365	1	18	0.00127199	9606	Homo sapiens			ANXA1;PRDX1;HSPB1	P00533	R-HSA-8874797
R-HSA-3247509	Chromatin modifying enzymes	0	258	1	517	0.0169291	0.464826	0.464826	1	85	0.00600664	9606	Homo sapiens			HSPB1	Q9BQA1	R-HSA-3215406
R-HSA-4839726	Chromatin organization	0	258	1	517	0.0169291	0.464826	0.464826	1	85	0.00600664	9606	Homo sapiens			HSPB1	Q9BQA1	R-HSA-3215406
R-HSA-195253	Degradation of beta-catenin by the destruction complex	1	91	0	617	0.00597113	0.465317	0.465317	1	23	0.00162533	9606	Homo sapiens	PSME1				R-HSA-2130282
R-HSA-2682334	EPH-Ephrin signaling	0	102	1	616	0.00669291	0.465317	0.465317	1	56	0.00395732	9606	Homo sapiens			HSPB1	Q8N5V2	R-HSA-3928602
R-HSA-4090294	SUMOylation of intracellular receptors	0	40	2	673	0.00262467	0.468254	0.468254	5	25	0.00176666	9606	Homo sapiens			PRDX1;HSPB1	O75925;P10275	R-HSA-4719448;R-HSA-4717521;R-HSA-4090390;R-HSA-4719424;R-HSA-4341016
R-HSA-187037	Signaling by NTRK1 (TRKA)	0	143	2	587	0.0093832	0.468254	0.468254	2	102	0.00720797	9606	Homo sapiens			HSPB1;PRDX2	P40763;P49137	R-HSA-199917;R-HSA-198732
R-HSA-6807070	PTEN Regulation	1	171	1	550	0.0112205	0.468742	0.468742	16	56	0.00395732	9606	Homo sapiens	PSME1	Q06323	PRDX1	P60484	R-HSA-6807206;R-HSA-8851011;R-HSA-6807106;R-HSA-6807105;R-HSA-8850945;R-HSA-8847968;R-HSA-8948832;R-HSA-8948800;R-HSA-6807118;R-HSA-8847977;R-HSA-8948775;R-HSA-6807126;R-HSA-8850997;R-HSA-8850992;R-HSA-8944497;R-HSA-6807134
R-HSA-168256	Immune System	6	2703	5	4209	0.177362	0.472937	0.472937	63	1659	0.117236	9606	Homo sapiens	ANXA1;GSTP1;PGAM1;PSME1;PRDX6	P18669;P04083;P30041;ENSG00000135046;Q06323;P09211	ANXA1;PSME1;PRDX1;HSPB1;PRDX2	O75925;Q13546;Q9UL46;P49137;P62993;P27797;P63104;P40763;Q9Y6K9;P60484;P19320;P10599;P78417	R-HSA-6785895;R-HSA-1810457;R-HSA-8987014;R-HSA-8987161;R-HSA-1168640;R-HSA-5609665;R-HSA-9757954;R-HSA-8950175;R-HSA-6784765;R-HSA-8982162;R-HSA-8982165;R-HSA-8987156;R-HSA-198941;R-HSA-8950441;R-HSA-199456;R-HSA-8951595;R-HSA-6784323;R-HSA-209061;R-HSA-9674808;R-HSA-8983077;R-HSA-8863914;R-HSA-8983078;R-HSA-9009072;R-HSA-8987063;R-HSA-8950583;R-HSA-8983373;R-HSA-622415;R-HSA-8983374;R-HSA-89872…
R-HSA-8878166	Transcriptional regulation by RUNX2	1	147	1	593	0.00964567	0.475528	0.475528	6	84	0.00593598	9606	Homo sapiens	PSME1	Q06323	HSPB1	Q9UNE7	R-HSA-8939801;R-HSA-9008475;R-HSA-9009309;R-HSA-9009308;R-HSA-9008110;R-HSA-9009362
R-HSA-8978868	Fatty acid metabolism	1	431	1	295	0.0282808	0.476971	0.476971	2	220	0.0155466	9606	Homo sapiens	HPGD	P15428	HSPB1	P49137	R-HSA-2161662;R-HSA-429016
R-HSA-72766	Translation	0	339	1	409	0.0222441	0.481279	0.481279	1	99	0.00699597	9606	Homo sapiens			HSPB1	P47897	R-HSA-380241
R-HSA-416476	G alpha (q) signalling events	1	285	3	460	0.0187008	0.482708	0.482708	4	35	0.00247332	9606	Homo sapiens	ANXA1	P04083	ANXA1;PRDX1;HSPB1	P00533	R-HSA-749448;R-HSA-749452;R-HSA-2179387;R-HSA-379048
R-HSA-983169	Class I MHC mediated antigen processing & presentation	1	479	1	273	0.0314304	0.483183	0.483183	8	48	0.00339199	9606	Homo sapiens	PSME1	Q06323	HSPB1	P27797	R-HSA-983150;R-HSA-8951595;R-HSA-1236935;R-HSA-8863858;R-HSA-983161;R-HSA-1236970;R-HSA-983142;R-HSA-8863914
R-HSA-166016	Toll Like Receptor 4 (TLR4) Cascade	0	165	2	636	0.0108268	0.48508	0.48508	4	107	0.0075613	9606	Homo sapiens			ANXA1;HSPB1	Q13546;Q9Y6K9;P49137	R-HSA-5609665;R-HSA-9757954;R-HSA-168921;R-HSA-199917
R-HSA-9006927	Signaling by Non-Receptor Tyrosine Kinases	0	71	2	686	0.00465879	0.485553	0.485553	4	53	0.00374532	9606	Homo sapiens			HSPB1;PRDX2	P31749;P40763	R-HSA-8848087;R-HSA-8848751;R-HSA-2730595;R-HSA-8848124
R-HSA-8848021	Signaling by PTK6	0	71	2	686	0.00465879	0.485553	0.485553	4	53	0.00374532	9606	Homo sapiens			HSPB1;PRDX2	P31749;P40763	R-HSA-8848087;R-HSA-8848751;R-HSA-2730595;R-HSA-8848124
R-HSA-2173793	Transcriptional activity of SMAD2/SMAD3:SMAD4 heterotrimer	0	64	1	694	0.00419948	0.486026	0.486026	4	51	0.00360399	9606	Homo sapiens			HSPB1	Q13573;P35813;P01106	R-HSA-5252001;R-HSA-1484099;R-HSA-209055;R-HSA-2187388
R-HSA-9614085	FOXO-mediated transcription	0	110	1	653	0.00721785	0.488384	0.488384	1	85	0.00600664	9606	Homo sapiens			PRDX2	P10599	R-HSA-9617735
R-HSA-69278	Cell Cycle, Mitotic	2	596	2	1413	0.0391076	0.490984	0.490984	18	352	0.0248746	9606	Homo sapiens	PSME1;CAPG	Q06323;Q9BPX3	PRDX6;PGAM1	P12004	R-HSA-2514854;R-HSA-8852354;R-HSA-174058;R-HSA-8961665;R-HSA-174255;R-HSA-8854071;R-HSA-75825;R-HSA-2529015;R-HSA-187574;R-HSA-68948;R-HSA-2520883;R-HSA-174202;R-HSA-69016;R-HSA-174203;R-HSA-2529020;R-HSA-8854044;R-HSA-174105;R-HSA-188191
R-HSA-111465	Apoptotic cleavage of cellular proteins	0	38	1	735	0.00249344	0.494467	0.494467	1	38	0.00268532	9606	Homo sapiens			PSME1	P06396	R-HSA-201622
R-HSA-432720	Lysosome Vesicle Biogenesis	0	43	2	724	0.00282152	0.496788	0.496788	1	8	0.000565	9606	Homo sapiens			HSPB1;PGAM1	P05067	R-HSA-5229132
R-HSA-162909	Host Interactions of HIV factors	1	151	0	651	0.00990814	0.503233	0.503233	2	54	0.00381599	9606	Homo sapiens	PSME1				R-HSA-180603;R-HSA-180573
R-HSA-4420097	VEGFA-VEGFR2 Pathway	1	129	1	690	0.00846457	0.505516	0.505516	2	79	0.00558264	9606	Homo sapiens	HSPB1	P04792	HSPB1	P31749;P04792	R-HSA-202137;R-HSA-5218916
R-HSA-9658195	Leishmania infection	0	302	1	522	0.0198163	0.508242	0.508242	3	95	0.00671331	9606	Homo sapiens			PRDX2	P10599	R-HSA-1250280;R-HSA-1250264;R-HSA-1250253
R-HSA-194138	Signaling by VEGF	1	140	1	698	0.00918635	0.511855	0.511855	2	86	0.00607731	9606	Homo sapiens	HSPB1	P04792	HSPB1	P31749;P04792	R-HSA-202137;R-HSA-5218916
R-HSA-447115	Interleukin-12 family signaling	0	96	3	713	0.00629921	0.512305	0.512305	10	114	0.00805597	9606	Homo sapiens			PSME1;HSPB1;PRDX2	P40763;P78417;Q9UL46	R-HSA-8950441;R-HSA-8950780;R-HSA-8950782;R-HSA-8950175;R-HSA-8984021;R-HSA-8950260;R-HSA-8950518;R-HSA-8984023;R-HSA-8952823;R-HSA-8950583
R-HSA-75153	Apoptotic execution phase	0	54	2	766	0.00354331	0.513652	0.513652	3	57	0.00402798	9606	Homo sapiens			PSME1;HSPB1	P06396;O00273	R-HSA-211207;R-HSA-201622;R-HSA-211224
R-HSA-5617472	Activation of anterior HOX genes in hindbrain development during early embryogenesis	0	116	1	695	0.00761155	0.513652	0.513652	2	43	0.00303865	9606	Homo sapiens			GSTP1	P49639	R-HSA-5617458;R-HSA-5617452
R-HSA-5619507	Activation of HOX genes during differentiation	0	116	1	695	0.00761155	0.513652	0.513652	2	43	0.00303865	9606	Homo sapiens			GSTP1	P49639	R-HSA-5617458;R-HSA-5617452
R-HSA-69275	G2/M Transition	1	212	0	629	0.0139108	0.514548	0.514548	3	78	0.00551198	9606	Homo sapiens	PSME1				R-HSA-8854071;R-HSA-8852354;R-HSA-8854044
R-HSA-453274	Mitotic G2-G2/M phases	1	214	0	629	0.014042	0.515443	0.515443	3	80	0.00565331	9606	Homo sapiens	PSME1				R-HSA-8854071;R-HSA-8852354;R-HSA-8854044
R-HSA-201722	Formation of the beta-catenin:TCF transactivating complex	0	67	1	757	0.00439633	0.51589	0.51589	1	13	0.000919	9606	Homo sapiens			HSPB1	P01106	R-HSA-4411357
R-HSA-977225	Amyloid fiber formation	0	89	3	749	0.0058399	0.519449	0.519449	6	33	0.00233199	9606	Homo sapiens			CAPG;HSPB1;PGAM1	Q8IUQ4;P05067	R-HSA-8871494;R-HSA-9010091;R-HSA-5660757;R-HSA-9010096;R-HSA-5692495;R-HSA-9010034
R-HSA-2559583	Cellular Senescence	0	200	2	672	0.0131234	0.522543	0.522543	3	90	0.00635998	9606	Homo sapiens			HSPB1;PRDX2	Q99683;P10599	R-HSA-3229152;R-HSA-3228469;R-HSA-3225851
R-HSA-168898	Toll-like Receptor Cascades	0	202	2	715	0.0132546	0.535591	0.535591	5	198	0.0139919	9606	Homo sapiens			ANXA1;HSPB1	Q13546;Q9Y6K9;P49137	R-HSA-168930;R-HSA-5609665;R-HSA-9757954;R-HSA-168921;R-HSA-199917
R-HSA-418594	G alpha (i) signalling events	1	426	0	442	0.0279528	0.540289	0.540289	3	74	0.00522931	9606	Homo sapiens	ANXA1				R-HSA-749454;R-HSA-749456;R-HSA-380073
R-HSA-9612973	Autophagy	0	166	1	754	0.0108924	0.546204	0.546204	2	108	0.00763197	9606	Homo sapiens			PRDX6	P21796	R-HSA-5205673;R-HSA-5205682
R-HSA-9692914	SARS-CoV-1-host interactions	0	118	1	806	0.00774278	0.551631	0.551631	1	48	0.00339199	9606	Homo sapiens			HSPB1	P62333	R-HSA-9727908
R-HSA-71291	Metabolism of amino acids and derivatives	1	667	0	270	0.0437664	0.566341	0.566341	1	285	0.0201399	9606	Homo sapiens	PSME1				R-HSA-353125
R-HSA-3700989	Transcriptional Regulation by TP53	2	484	4	1737	0.0317585	0.566344	0.566344	10	259	0.0183026	9606	Homo sapiens	PRDX2;PRDX1	P32119;Q06830	PRDX1;HSPB1;HSPB1;PRDX2	P10599;P60484;Q9UER7;P04637;Q96FX8	R-HSA-2321904;R-HSA-6800816;R-HSA-5631885;R-HSA-3222072;R-HSA-5631903;R-HSA-6804188;R-HSA-3341343;R-HSA-6804762;R-HSA-3215295;R-HSA-73646
R-HSA-373076	Class A/1 (Rhodopsin-like receptors)	1	414	0	557	0.0271654	0.566743	0.566743	2	185	0.0130733	9606	Homo sapiens	ANXA1				R-HSA-444476;R-HSA-391913
R-HSA-373760	L1CAM interactions	0	130	3	821	0.00853018	0.567546	0.567546	1	54	0.00381599	9606	Homo sapiens			ANXA1;PRDX1;HSPB1	P00533	R-HSA-445069
R-HSA-166520	Signaling by NTRKs	0	166	2	823	0.0108924	0.577072	0.577072	2	164	0.0115893	9606	Homo sapiens			HSPB1;PRDX2	P40763;P49137	R-HSA-199917;R-HSA-198732
R-HSA-199992	trans-Golgi Network Vesicle Budding	0	80	2	889	0.00524934	0.577464	0.577464	1	19	0.00134266	9606	Homo sapiens			HSPB1;PGAM1	P05067	R-HSA-5229132
R-HSA-1474244	Extracellular matrix organization	0	328	1	683	0.0215223	0.581759	0.581759	2	319	0.0225426	9606	Homo sapiens			PRDX1	P19320	R-HSA-265428;R-HSA-198941
R-HSA-5357905	Regulation of TNFR1 signaling	0	54	3	941	0.00354331	0.583698	0.583698	8	39	0.00275599	9606	Homo sapiens			ANXA1;GSTP1;HSPB1	Q13546;Q96DZ5;Q12933;P49137	R-HSA-5357845;R-HSA-9697750;R-HSA-9796368;R-HSA-5357828;R-HSA-9796387;R-HSA-5634221;R-HSA-9815501;R-HSA-5357928
R-HSA-5688426	Deubiquitination	1	289	1	793	0.0189633	0.589844	0.589844	4	77	0.00544131	9606	Homo sapiens	PSME1	Q06323	PRDX1	P60484	R-HSA-5689539;R-HSA-5665854;R-HSA-5665871;R-HSA-8873946
R-HSA-157118	Signaling by NOTCH	1	259	1	770	0.0169948	0.591367	0.591367	3	154	0.0108826	9606	Homo sapiens	PSME1	Q06323	HSPB1	P31749;P01106	R-HSA-9604642;R-HSA-9604328;R-HSA-1980067
R-HSA-112314	Neurotransmitter receptors and postsynaptic signal transmission	0	232	1	789	0.0152231	0.597031	0.597031	2	110	0.0077733	9606	Homo sapiens			PSME1	Q14957	R-HSA-9609738;R-HSA-9609739
R-HSA-170834	Signaling by TGF-beta Receptor Complex	0	107	1	956	0.007021	0.608136	0.608136	6	100	0.00706664	9606	Homo sapiens			HSPB1	Q9UNE7;Q13573;P35813;P01106	R-HSA-5252001;R-HSA-1484099;R-HSA-2187368;R-HSA-209055;R-HSA-2187388;R-HSA-2187375
R-HSA-9018519	Estrogen-dependent gene expression	0	154	1	927	0.010105	0.613938	0.613938	2	66	0.00466398	9606	Homo sapiens			HSPB1	Q02790;P01106	R-HSA-9038161;R-HSA-9011975
R-HSA-1257604	PIP3 activates AKT signaling	1	321	2	774	0.021063	0.614298	0.614298	18	86	0.00607731	9606	Homo sapiens	PSME1	Q06323	PRDX1;HSPB1	P31749;P60484	R-HSA-6807206;R-HSA-199456;R-HSA-8851011;R-HSA-6807106;R-HSA-6807105;R-HSA-8850945;R-HSA-8847968;R-HSA-8948832;R-HSA-8948800;R-HSA-6807118;R-HSA-8847977;R-HSA-8948775;R-HSA-6807126;R-HSA-8850997;R-HSA-8850992;R-HSA-6811504;R-HSA-8944497;R-HSA-6807134
R-HSA-162906	HIV Infection	1	260	0	849	0.0170604	0.616093	0.616093	2	160	0.0113066	9606	Homo sapiens	PSME1				R-HSA-180603;R-HSA-180573
R-HSA-75893	TNF signaling	0	64	3	1029	0.00419948	0.620014	0.620014	9	56	0.00395732	9606	Homo sapiens			ANXA1;GSTP1;HSPB1	Q13546;Q96DZ5;Q12933;P49137	R-HSA-5357845;R-HSA-9697750;R-HSA-9796368;R-HSA-5357828;R-HSA-9796387;R-HSA-5634221;R-HSA-9815501;R-HSA-83656;R-HSA-5357928
R-HSA-913531	Interferon Signaling	0	397	1	753	0.0260499	0.631206	0.631206	1	74	0.00522931	9606	Homo sapiens			HSPB1	O75925	R-HSA-877281
R-HSA-1430728	Metabolism	5	3642	4	2603	0.238976	0.634966	0.634966	21	2268	0.160271	9606	Homo sapiens	HPGD;GSTP1;PGAM1;PSME1;BLVRB	P18669;P15428;P30043;Q06323;P09211	PRDX6;PRDX1;HSPB1;PRDX2	P60484;P31749;Q7KZN9;Q06136;P10599;Q8NBJ7;P21796;P49137	R-HSA-353125;R-HSA-1614362;R-HSA-199456;R-HSA-111751;R-HSA-71654;R-HSA-9023968;R-HSA-189384;R-HSA-2995334;R-HSA-1676149;R-HSA-73646;R-HSA-2161779;R-HSA-176054;R-HSA-71445;R-HSA-9024766;R-HSA-1614336;R-HSA-202137;R-HSA-111804;R-HSA-428123;R-HSA-2161662;R-HSA-429016;R-HSA-9012374
R-HSA-8878171	Transcriptional regulation by RUNX1	1	261	0	891	0.017126	0.63498	0.63498	1	132	0.00932796	9606	Homo sapiens	PSME1				R-HSA-8957265
R-HSA-9006936	Signaling by TGFB family members	0	136	1	1028	0.00892388	0.641078	0.641078	6	125	0.0088333	9606	Homo sapiens			HSPB1	Q9UNE7;Q13573;P35813;P01106	R-HSA-5252001;R-HSA-1484099;R-HSA-2187368;R-HSA-209055;R-HSA-2187388;R-HSA-2187375
R-HSA-500792	GPCR ligand binding	1	609	0	591	0.0399606	0.645421	0.645421	2	217	0.0153346	9606	Homo sapiens	ANXA1				R-HSA-444476;R-HSA-391913
R-HSA-5633007	Regulation of TP53 Activity	0	178	2	1000	0.0116798	0.645753	0.645753	4	98	0.00692531	9606	Homo sapiens			HSPB1;HSPB1	P04637;Q9UER7	R-HSA-3222072;R-HSA-6804188;R-HSA-6804762;R-HSA-3215295
R-HSA-9006925	Intracellular signaling by second messengers	1	368	2	889	0.024147	0.664512	0.664512	18	114	0.00805597	9606	Homo sapiens	PSME1	Q06323	PRDX1;HSPB1	P31749;P60484	R-HSA-6807206;R-HSA-199456;R-HSA-8851011;R-HSA-6807106;R-HSA-6807105;R-HSA-8850945;R-HSA-8847968;R-HSA-8948832;R-HSA-8948800;R-HSA-6807118;R-HSA-8847977;R-HSA-8948775;R-HSA-6807126;R-HSA-8850997;R-HSA-8850992;R-HSA-6811504;R-HSA-8944497;R-HSA-6807134
R-HSA-1640170	Cell Cycle	2	734	4	2053	0.0481627	0.665052	0.665052	22	451	0.0318705	9606	Homo sapiens	PSME1;CAPG	Q06323;Q9BPX3	PRDX6;HSPB1;HSPB1;PGAM1	Q86WV5;Q9UER7;P12004	R-HSA-2514854;R-HSA-69600;R-HSA-8852354;R-HSA-174058;R-HSA-8961665;R-HSA-9668831;R-HSA-174255;R-HSA-264458;R-HSA-8854071;R-HSA-75825;R-HSA-2529015;R-HSA-187574;R-HSA-68948;R-HSA-2520883;R-HSA-174202;R-HSA-69016;R-HSA-174203;R-HSA-2529020;R-HSA-8854044;R-HSA-174105;R-HSA-188191;R-HSA-9007926
R-HSA-8864260	Transcriptional regulation by the AP-2 (TFAP2) family of transcription factors	0	52	3	1171	0.00341207	0.667337	0.667337	2	44	0.00310932	9606	Homo sapiens			ANXA1;PRDX1;HSPB1	P00533;P01106	R-HSA-8865265;R-HSA-8874797
R-HSA-1280215	Cytokine Signaling in Immune system	3	1115	4	2999	0.0731627	0.674063	0.674063	40	740	0.0522931	9606	Homo sapiens	ANXA1;PSME1	P04083;ENSG00000135046;Q06323	ANXA1;PSME1;HSPB1;PRDX2	O75925;P40763;Q9Y6K9;Q9UL46;P78417;P49137;P62993;P63104	R-HSA-6785895;R-HSA-8983373;R-HSA-8983374;R-HSA-8987214;R-HSA-8987014;R-HSA-8987161;R-HSA-5609665;R-HSA-9757954;R-HSA-5668481;R-HSA-8950175;R-HSA-6784765;R-HSA-8982162;R-HSA-8984021;R-HSA-8982165;R-HSA-8987156;R-HSA-8984023;R-HSA-8950441;R-HSA-6784323;R-HSA-209061;R-HSA-5607731;R-HSA-8985966;R-HSA-8987104;R-HSA-8983394;R-HSA-9674808;R-HSA-8983077;R-HSA-877281;R-HSA-8987236;R-HSA-199917;R-HSA-8983…
R-HSA-9678108	SARS-CoV-1 Infection	0	194	1	1101	0.0127297	0.679319	0.679319	2	159	0.011236	9606	Homo sapiens			HSPB1	P62333;Q8TBF4	R-HSA-9727908;R-HSA-9682009
R-HSA-109581	Apoptosis	1	192	2	1148	0.0125984	0.685304	0.685304	9	142	0.0100346	9606	Homo sapiens	PSME1	Q06323	PSME1;HSPB1	P06396;Q96LC9;O00273;Q16611	R-HSA-211715;R-HSA-168848;R-HSA-211207;R-HSA-201622;R-HSA-139895;R-HSA-139908;R-HSA-114263;R-HSA-139909;R-HSA-211224
R-HSA-8986944	Transcriptional Regulation by MECP2	0	100	1	1222	0.00656168	0.698099	0.698099	1	77	0.00544131	9606	Homo sapiens			PRDX1	P60484	R-HSA-9615571
R-HSA-8953854	Metabolism of RNA	2	829	1	2129	0.0543963	0.7088	0.7088	9	189	0.0133559	9606	Homo sapiens	PSME1;HSPB1	Q06323;P04792	HSPB1	P62244;P31749;P49137;P04792;P63104	R-HSA-450551;R-HSA-450580;R-HSA-6791221;R-HSA-450466;R-HSA-450499;R-HSA-450463;R-HSA-450620;R-HSA-450474;R-HSA-450490
R-HSA-8939211	ESR-mediated signaling	1	257	1	1168	0.0168635	0.715292	0.715292	4	114	0.00805597	9606	Homo sapiens	HSPB1	P04792	HSPB1	Q02790;P01106	R-HSA-9021050;R-HSA-9038161;R-HSA-9021072;R-HSA-9011975
R-HSA-112315	Transmission across Chemical Synapses	0	344	1	1085	0.0225722	0.723797	0.723797	2	167	0.0118013	9606	Homo sapiens			PSME1	Q14957	R-HSA-9609738;R-HSA-9609739
R-HSA-201681	TCF dependent signaling in response to WNT	1	216	1	1275	0.0141732	0.730017	0.730017	6	71	0.00501731	9606	Homo sapiens	PSME1	Q06323	HSPB1	P01106;P63104	R-HSA-1504193;R-HSA-3769393;R-HSA-4641260;R-HSA-3640874;R-HSA-4641256;R-HSA-4411357
R-HSA-73894	DNA Repair	0	381	1	1237	0.025	0.746686	0.746686	5	339	0.0239559	9606	Homo sapiens			HSPB1	O15287;Q13569	R-HSA-6785126;R-HSA-110210;R-HSA-110159;R-HSA-110350;R-HSA-110158
R-HSA-381119	Unfolded Protein Response (UPR)	0	155	1	1371	0.0101706	0.749327	0.749327	1	94	0.00664264	9606	Homo sapiens			HSPB1	P27797	R-HSA-1791082
R-HSA-73887	Death Receptor Signaling	0	172	3	1419	0.0112861	0.753828	0.753828	9	117	0.00826797	9606	Homo sapiens			ANXA1;GSTP1;HSPB1	Q13546;Q96DZ5;Q12933;P49137	R-HSA-5357845;R-HSA-9697750;R-HSA-9796368;R-HSA-5357828;R-HSA-9796387;R-HSA-5634221;R-HSA-9815501;R-HSA-83656;R-HSA-5357928
R-HSA-9694516	SARS-CoV-2 Infection	0	434	1	1220	0.0284777	0.758943	0.758943	1	210	0.0148399	9606	Homo sapiens			HSPB1	Q8TBF4	R-HSA-9694677
R-HSA-112316	Neuronal System	0	490	1	1168	0.0321522	0.776279	0.776279	2	221	0.0156173	9606	Homo sapiens			PSME1	Q14957	R-HSA-9609738;R-HSA-9609739
R-HSA-5357801	Programmed Cell Death	1	237	3	1545	0.0155512	0.789611	0.789611	11	193	0.0136386	9606	Homo sapiens	PSME1	Q06323	ANXA1;PSME1;HSPB1	Q13546;P06396;Q96LC9;O00273;Q16611	R-HSA-211715;R-HSA-168848;R-HSA-211207;R-HSA-201622;R-HSA-5357828;R-HSA-139895;R-HSA-139908;R-HSA-114263;R-HSA-139909;R-HSA-5213462;R-HSA-211224
R-HSA-388396	GPCR downstream signalling	1	795	3	972	0.0521654	0.794611	0.794611	7	175	0.0123666	9606	Homo sapiens	ANXA1	P04083	ANXA1;PRDX1;HSPB1	P00533	R-HSA-749448;R-HSA-749454;R-HSA-749452;R-HSA-2179387;R-HSA-749456;R-HSA-380073;R-HSA-379048
R-HSA-5663202	Diseases of signal transduction by growth factor receptors and second messengers	1	498	4	1392	0.0326772	0.80027	0.80027	23	478	0.0337785	9606	Homo sapiens	PSME1	Q06323	ANXA1;PRDX1;HSPB1;PRDX2	P40763;P31749;P62993;P00533;P01106	R-HSA-2399941;R-HSA-2243942;R-HSA-2400001;R-HSA-2399969;R-HSA-2399981;R-HSA-2399982;R-HSA-1247999;R-HSA-2399977;R-HSA-2399988;R-HSA-2219536;R-HSA-5387392;R-HSA-9695841;R-HSA-2399985;R-HSA-1248677;R-HSA-9710914;R-HSA-9724099;R-HSA-2220985;R-HSA-2399996;R-HSA-2399997;R-HSA-2399966;R-HSA-9712079;R-HSA-2399999;R-HSA-2399992
R-HSA-9006931	Signaling by Nuclear Receptors	1	387	1	1426	0.0253937	0.801039	0.801039	4	196	0.0138506	9606	Homo sapiens	HSPB1	P04792	HSPB1	Q02790;P01106	R-HSA-9021050;R-HSA-9038161;R-HSA-9021072;R-HSA-9011975
R-HSA-195721	Signaling by WNT	1	332	1	1637	0.0217848	0.826411	0.826411	8	157	0.0110946	9606	Homo sapiens	PSME1	Q06323	HSPB1	P01106;P63104	R-HSA-4608855;R-HSA-1504193;R-HSA-3769393;R-HSA-4641260;R-HSA-2130282;R-HSA-3640874;R-HSA-4641256;R-HSA-4411357
R-HSA-3108232	SUMO E3 ligases SUMOylate target proteins	0	183	6	1890	0.0120079	0.841275	0.841275	20	131	0.0092573	9606	Homo sapiens			PRDX6;ANXA1;HSPB1;PRDX1;HSPB1;PGAM1	O75925;Q13569;Q9Y6K9;P04637;Q9UER7;P12004;P10275	R-HSA-4615910;R-HSA-6804485;R-HSA-4085372;R-HSA-4551648;R-HSA-4615905;R-HSA-2997706;R-HSA-4090390;R-HSA-4719424;R-HSA-4719448;R-HSA-6804468;R-HSA-3247493;R-HSA-4085992;R-HSA-4717521;R-HSA-4615839;R-HSA-3900194;R-HSA-4341016;R-HSA-4615900;R-HSA-4755411;R-HSA-4085347;R-HSA-4551738
R-HSA-199991	Membrane Trafficking	0	668	2	1499	0.043832	0.845704	0.845704	1	219	0.0154759	9606	Homo sapiens			HSPB1;PGAM1	P05067	R-HSA-5229132
R-HSA-2990846	SUMOylation	0	192	6	1925	0.0125984	0.846905	0.846905	20	140	0.00989329	9606	Homo sapiens			PRDX6;ANXA1;HSPB1;PRDX1;HSPB1;PGAM1	O75925;Q13569;Q9Y6K9;P04637;Q9UER7;P12004;P10275	R-HSA-4615910;R-HSA-6804485;R-HSA-4085372;R-HSA-4551648;R-HSA-4615905;R-HSA-2997706;R-HSA-4090390;R-HSA-4719424;R-HSA-4719448;R-HSA-6804468;R-HSA-3247493;R-HSA-4085992;R-HSA-4717521;R-HSA-4615839;R-HSA-3900194;R-HSA-4341016;R-HSA-4615900;R-HSA-4755411;R-HSA-4085347;R-HSA-4551738
R-HSA-382551	Transport of small molecules	1	969	4	1208	0.0635827	0.85774	0.85774	5	454	0.0320825	9606	Homo sapiens	PSME1	Q06323	PRDX6;PRDX1;HSPB1;PRDX2	P13569	R-HSA-8866551;R-HSA-383190;R-HSA-8866851;R-HSA-5678863;R-HSA-8866553
R-HSA-1280218	Adaptive Immune System	1	1012	2	1252	0.0664042	0.85788	0.85788	12	265	0.0187266	9606	Homo sapiens	PSME1	Q06323	PRDX1;HSPB1	P19320;P60484;P27797	R-HSA-983150;R-HSA-1168640;R-HSA-199456;R-HSA-8951595;R-HSA-1236935;R-HSA-8863858;R-HSA-983161;R-HSA-1236970;R-HSA-983142;R-HSA-5607724;R-HSA-8863914;R-HSA-198941
R-HSA-422475	Axon guidance	1	585	4	1688	0.0383858	0.863352	0.863352	5	298	0.0210586	9606	Homo sapiens	PSME1	Q06323	ANXA1;CAPG;PRDX1;HSPB1	Q8N5V2;P04156;Q8IUQ4;P00533	R-HSA-3928602;R-HSA-375154;R-HSA-9011313;R-HSA-445069;R-HSA-374665
R-HSA-5653656	Vesicle-mediated transport	0	828	2	1529	0.0543307	0.870804	0.870804	1	252	0.0178079	9606	Homo sapiens			HSPB1;PGAM1	P05067	R-HSA-5229132
R-HSA-9679506	SARS-CoV Infections	0	639	2	1726	0.0419291	0.873949	0.873949	4	401	0.0283372	9606	Homo sapiens			ANXA1;HSPB1	Q13546;Q8TBF4;P62333	R-HSA-9727908;R-HSA-9694677;R-HSA-9682009;R-HSA-9679839
R-HSA-372790	Signaling by GPCR	1	876	3	1502	0.0574803	0.879309	0.879309	9	392	0.0277012	9606	Homo sapiens	ANXA1	P04083	ANXA1;PRDX1;HSPB1	P00533	R-HSA-749448;R-HSA-749454;R-HSA-749452;R-HSA-2179387;R-HSA-444476;R-HSA-749456;R-HSA-380073;R-HSA-391913;R-HSA-379048
R-HSA-9675108	Nervous system development	1	621	4	1839	0.040748	0.886045	0.886045	5	324	0.0228959	9606	Homo sapiens	PSME1	Q06323	ANXA1;CAPG;PRDX1;HSPB1	Q8N5V2;P04156;Q8IUQ4;P00533	R-HSA-3928602;R-HSA-375154;R-HSA-9011313;R-HSA-445069;R-HSA-374665
R-HSA-212436	Generic Transcription Pathway	3	1588	5	4861	0.104199	0.927853	0.927853	30	884	0.0624691	9606	Homo sapiens	PRDX2;PRDX1;PSME1	P32119;Q06830;Q06323	ANXA1;PRDX1;HSPB1;HSPB1;PRDX2	Q9UNE7;P60484;P04637;P35813;P00533;P01106;P10599;Q13573;Q9UER7;Q96FX8	R-HSA-9615571;R-HSA-212356;R-HSA-3222072;R-HSA-5631903;R-HSA-3215295;R-HSA-8952408;R-HSA-8853911;R-HSA-8939801;R-HSA-9008475;R-HSA-2321904;R-HSA-9009309;R-HSA-9617735;R-HSA-1484099;R-HSA-9009308;R-HSA-6800816;R-HSA-5631885;R-HSA-8957265;R-HSA-9009362;R-HSA-209055;R-HSA-2187388;R-HSA-4411357;R-HSA-9008110;R-HSA-8874797;R-HSA-3341343;R-HSA-73646;R-HSA-350058;R-HSA-5252001;R-HSA-8865265;R-HSA-680418…
R-HSA-9006934	Signaling by Receptor Tyrosine Kinases	1	623	4	2465	0.0408793	0.934309	0.934309	13	746	0.0527171	9606	Homo sapiens	HSPB1	P04792	ANXA1;PRDX1;HSPB1;PRDX2	Q9UNE7;P40763;P31749;P00533;P49137;Q6NXG1;P04792	R-HSA-9701524;R-HSA-6803527;R-HSA-9701525;R-HSA-2730595;R-HSA-5218916;R-HSA-8875817;R-HSA-199917;R-HSA-8875816;R-HSA-198732;R-HSA-9674531;R-HSA-1918092;R-HSA-177942;R-HSA-202137
R-HSA-73857	RNA Polymerase II Transcription	3	1730	5	4992	0.113517	0.939111	0.939111	30	945	0.0667797	9606	Homo sapiens	PRDX2;PRDX1;PSME1	P32119;Q06830;Q06323	ANXA1;PRDX1;HSPB1;HSPB1;PRDX2	Q9UNE7;P60484;P04637;P35813;P00533;P01106;P10599;Q13573;Q9UER7;Q96FX8	R-HSA-9615571;R-HSA-212356;R-HSA-3222072;R-HSA-5631903;R-HSA-3215295;R-HSA-8952408;R-HSA-8853911;R-HSA-8939801;R-HSA-9008475;R-HSA-2321904;R-HSA-9009309;R-HSA-9617735;R-HSA-1484099;R-HSA-9009308;R-HSA-6800816;R-HSA-5631885;R-HSA-8957265;R-HSA-9009362;R-HSA-209055;R-HSA-2187388;R-HSA-4411357;R-HSA-9008110;R-HSA-8874797;R-HSA-3341343;R-HSA-73646;R-HSA-350058;R-HSA-5252001;R-HSA-8865265;R-HSA-680418…
R-HSA-556833	Metabolism of lipids	1	1446	2	1680	0.0948819	0.943481	0.943481	10	965	0.0681931	9606	Homo sapiens	HPGD	P15428	PRDX1;HSPB1	Q06136;Q8NBJ7;P60484;P49137	R-HSA-1614362;R-HSA-2161779;R-HSA-199456;R-HSA-9024766;R-HSA-1614336;R-HSA-9023968;R-HSA-1676149;R-HSA-428123;R-HSA-2161662;R-HSA-429016
R-HSA-74160	Gene expression (Transcription)	3	1893	5	5215	0.124213	0.952313	0.952313	32	1060	0.0749064	9606	Homo sapiens	PRDX2;PRDX1;PSME1	P32119;Q06830;Q06323	ANXA1;PRDX1;HSPB1;HSPB1;PRDX2	Q9UNE7;Q13569;P60484;P04637;P35813;P00533;P01106;P10599;Q13573;Q9UER7;Q96FX8	R-HSA-9615571;R-HSA-212356;R-HSA-3222072;R-HSA-5631903;R-HSA-5221061;R-HSA-3215295;R-HSA-8952408;R-HSA-5220959;R-HSA-8853911;R-HSA-8939801;R-HSA-9008475;R-HSA-2321904;R-HSA-9009309;R-HSA-9617735;R-HSA-1484099;R-HSA-9009308;R-HSA-6800816;R-HSA-5631885;R-HSA-8957265;R-HSA-9009362;R-HSA-209055;R-HSA-2187388;R-HSA-4411357;R-HSA-9008110;R-HSA-8874797;R-HSA-3341343;R-HSA-73646;R-HSA-350058;R-HSA-525200…
R-HSA-1643685	Disease	3	2596	8	5192	0.170341	0.97071	0.97071	45	1787	0.126281	9606	Homo sapiens	PRDX2;PRDX1;PSME1	P32119;Q06830;Q06323	PRDX6;ANXA1;PRDX1;HSPB1;HSPB1;PGAM1;PRDX2;PRDX6	Q13546;P31749;P00533;P01106;Q9UER7;P62993;P62333;P27797;P05067;P62258;P40763;Q8TBF4;Q9Y6K9;P13569;P10599	R-HSA-169921;R-HSA-2243942;R-HSA-2399969;R-HSA-9694677;R-HSA-9670619;R-HSA-2399981;R-HSA-9682009;R-HSA-2399982;R-HSA-1250264;R-HSA-9679839;R-HSA-2399977;R-HSA-5679000;R-HSA-8868567;R-HSA-2399988;R-HSA-5387392;R-HSA-2399985;R-HSA-9710914;R-HSA-9724099;R-HSA-2220985;R-HSA-2399996;R-HSA-2399997;R-HSA-8868573;R-HSA-9712079;R-HSA-2399999;R-HSA-2399992;R-HSA-1250253;R-HSA-180573;R-HSA-2399941;R-HSA-240…
R-HSA-1266738	Developmental Biology	1	1304	6	3259	0.0855643	0.983753	0.983753	11	594	0.0419758	9606	Homo sapiens	PSME1	Q06323	GSTP1;ANXA1;CAPG;PRDX1;HSPB1;PRDX2	P40763;P49639;Q8IUQ4;P00533;P01106;P22735;Q8N5V2;P04156;Q96FX8	R-HSA-6814695;R-HSA-3928602;R-HSA-6810899;R-HSA-452515;R-HSA-375154;R-HSA-5617458;R-HSA-9011313;R-HSA-5617452;R-HSA-445069;R-HSA-374665;R-HSA-9634445
R-HSA-597592	Post-translational protein modification	1	1608	6	3043	0.105512	0.98505	0.98505	32	538	0.0380185	9606	Homo sapiens	PSME1	Q06323	PRDX6;ANXA1;PRDX1;HSPB1;HSPB1;PGAM1	O75925;Q13569;Q9Y6K9;P60484;P62979;P04637;Q8NBJ7;Q9UER7;P12004;P10275	R-HSA-4085372;R-HSA-1614362;R-HSA-4719424;R-HSA-8932355;R-HSA-8956184;R-HSA-4719448;R-HSA-6804468;R-HSA-5689539;R-HSA-4085992;R-HSA-4717521;R-HSA-1614336;R-HSA-5665871;R-HSA-4615839;R-HSA-3900194;R-HSA-4341016;R-HSA-4615900;R-HSA-4755411;R-HSA-8873946;R-HSA-4085347;R-HSA-4615910;R-HSA-6804485;R-HSA-8956140;R-HSA-4551648;R-HSA-4615905;R-HSA-2997706;R-HSA-4090390;R-HSA-5665854;R-HSA-9755303;R-HSA-3…
R-HSA-5663205	Infectious disease	1	1512	3	3617	0.0992126	0.990654	0.990654	10	897	0.0633877	9606	Homo sapiens	PSME1	Q06323	ANXA1;HSPB1;PRDX2	Q13546;P10599;Q8TBF4;P62333;P27797	R-HSA-9727908;R-HSA-169921;R-HSA-9694677;R-HSA-180603;R-HSA-9682009;R-HSA-1250280;R-HSA-1250264;R-HSA-9679839;R-HSA-1250253;R-HSA-180573
R-HSA-162582	Signal Transduction	3	3030	6	6613	0.198819	0.993721	0.993721	90	2532	0.178927	9606	Homo sapiens	ANXA1;PSME1;HSPB1	P04083;Q06323;P04792	ANXA1;GSTP1;PRDX1;PRDX1;HSPB1;PRDX2	Q13546;P31749;Q96DZ5;P35813;P00533;P01106;Q13043;Q13573;P49137;P04792;P63104;Q9UNE7;P40763;P60484;Q02790;Q12933;Q6NXG1	R-HSA-9701524;R-HSA-9701525;R-HSA-749448;R-HSA-749454;R-HSA-9796368;R-HSA-8850945;R-HSA-749452;R-HSA-5687121;R-HSA-3769393;R-HSA-2028692;R-HSA-9011975;R-HSA-380949;R-HSA-4608855;R-HSA-1918092;R-HSA-177942;R-HSA-6811504;R-HSA-9021072;R-HSA-2179387;R-HSA-202137;R-HSA-749456;R-HSA-209055;R-HSA-3640874;R-HSA-5687112;R-HSA-4411357;R-HSA-5687113;R-HSA-6803527;R-HSA-199456;R-HSA-6807106;R-HSA-6807105;R-…
R-HSA-392499	Metabolism of proteins	1	2215	8	4176	0.145341	0.997346	0.997346	41	812	0.0573811	9606	Homo sapiens	PSME1	Q06323	PRDX6;ANXA1;CAPG;HSPB1;PRDX1;HSPB1;PGAM1;PRDX2	O75925;Q13569;P62979;P04637;Q8IUQ4;Q8NBJ7;Q9UER7;P47897;P05067;Q9Y6K9;P60484;P10599;P12004;P10275	R-HSA-8871494;R-HSA-4085372;R-HSA-1614362;R-HSA-5660757;R-HSA-4719424;R-HSA-8932355;R-HSA-8956184;R-HSA-4719448;R-HSA-6804468;R-HSA-380241;R-HSA-5689539;R-HSA-4085992;R-HSA-4717521;R-HSA-1614336;R-HSA-5665871;R-HSA-5692495;R-HSA-4615839;R-HSA-3900194;R-HSA-5676940;R-HSA-4341016;R-HSA-4615900;R-HSA-4755411;R-HSA-8873946;R-HSA-4085347;R-HSA-4615910;R-HSA-9010091;R-HSA-6804485;R-HSA-5676917;R-HSA-89…
